# Supplementary material for: 1′′-Allyl-5′′-(4-meth­oxy­benzyl­idene)-7′-(4-methoxy­phen­yl)-1′,3′,5′,6′,7′,7a′-hexa­hydro­dispiro­[ace­naphthyl­ene-1,5′-pyrrolo­[1,2-c][1,3]thia­zole-6′,3′′-piperidine]-2,4′′(1H)-dione
Source: Acta Crystallogr Sect E Struct Rep Online. 2013 Jul 27;69(Pt 8):o1345–6. doi: 10.1107/S1600536813020084 (PMC3793825; doi:10.1107/S1600536813020084)
Supplement: Supplementary file 1 [file e-69-o1345-sup1.cif]

##############################################################################
#                                                                            #
# This CIF contains the data in a paper accepted for publication in          #
# Acta Crystallographica Section E. It conforms to the requirements of       #
# Notes for Authors for Acta Crystallographica Section E, and has been       #
# peer reviewed under the auspices of the IUCr Commission on Journals.       #
#                                                                            #
# Full details of the Crystallographic Information File format               #
# are given in the paper "The Crystallographic Information File (CIF):       #
# a New Standard Archive File for Crystallography" by S. R. Hall, F. H.      #
# Allen and I. D. Brown [Acta Cryst. (1991), A47, 655-685].                  #
#                                                                            #
# The current version of the core CIF dictionary is obtainable from          #
# ftp://ftp.iucr.org/pub/cif_core.dic.                                       #
#                                                                            #
# Software is freely available for graphical display of the structure(s)     #
# in this CIF. For information consult the CIF software page                 #
# http://www.iucr.org/resources/cif/software.                                #
#                                                                            #
# This file may be used for bona fide research purposes within the           #
# scientific community so long as proper attribution is given to the journal # 
# article from which it was obtained.                                        #
#                                                                            #
##############################################################################
data_global
_audit_creation_method     'WinGX routine CIF_UPDATE'
_audit_conform_dict_name     cif_core.dic
_audit_conform_dict_version     2.3
_journal_date_recd_electronic     2013-05-10
_journal_date_accepted     2013-07-20
_journal_name_full     'Acta Crystallographica, Section E'
_journal_year     2013
_journal_volume     69
_journal_issue      8
_journal_page_first     o1345
_journal_page_last     o1346
_journal_paper_category     QO
_journal_paper_doi     10.1107/S1600536813020084
_journal_coeditor_code     GW2135
_publ_contact_author_name     'Dr J. Suresh'
_publ_contact_author_address
;
Department of Physics
The Madura College,
Madurai 625 011
India
;
_publ_contact_author_email     'ambujasureshj@yahoo.com'
_publ_contact_author_fax     '+94-41-2292384'
_publ_contact_author_phone     '+94-41-2292200'
_publ_section_title
;\
1''-Allyl-5''-(4-methoxybenzylidene)-7'-(4-methoxyphenyl)-1',3',5',6',7',7a'-\
hexahydrodispiro[acenaphthylene-1,5'-pyrrolo[1,2-<i>c</i>][1,3]thiazole-6',\
3''-piperidine]-2,4''(1<i>H</i>)-dione
;
loop_
    _publ_author_name
    _publ_author_footnote
    _publ_author_address
    'Almansour, Abulrahman I.' .
;
Department of Chemistry,
College of Sciences,
King Saud University, PO Box 2455,
Riyadh 11451, Saudi Arabia
;
    'Suresh Kumar, Raju' .
;
Department of Chemistry,
College of Sciences,
King Saud University, PO Box 2455,
Riyadh 11451, Saudi Arabia
;
    'Arumugam, Natarajan' .
;
Department of Chemistry,
College of Sciences,
King Saud University, PO Box 2455,
Riyadh 11451, Saudi Arabia
;
    'Nagalakshmi, R. A.' .
;
Department of Physics
The Madura College,
Madurai 625 011
India
;
    'Suresh, J.' .
;
Department of Physics
The Madura College,
Madurai 625 011
India
;
data_I
_audit_creation_method     SHELXL-97
_chemical_name_systematic
;\
1''-Allyl-5''-(4-methoxybenzylidene)-7'-(4-methoxyphenyl)-1',3',5',6',7',7a'-\
hexahydrodispiro[acenaphthylene-1,5'-pyrrolo[1,2-<i>c</i>][1,3]thiazole-6',\
3''-piperidine]-2,4''(1<i>H</i>)-dione
;
_chemical_name_common     ?
_chemical_formula_moiety     'C39 H36 N2 O4 S'
_chemical_formula_sum     'C39 H36 N2 O4 S'
_chemical_formula_iupac     'C39 H36 N2 O4 S'
_chemical_formula_weight     628.76
_chemical_melting_point     ?
_symmetry_cell_setting     monoclinic
_symmetry_space_group_name_H-M     'P 21/n'
_symmetry_space_group_name_Hall     '-P 2yn'
loop_
    _symmetry_equiv_pos_as_xyz
    'x, y, z'
    '-x+1/2, y+1/2, -z+1/2'
    '-x, -y, -z'
    'x-1/2, -y-1/2, z-1/2'
_cell_length_a     11.3956(7)
_cell_length_b     20.1346(12)
_cell_length_c     14.3860(8)
_cell_angle_alpha     90.00
_cell_angle_beta     103.1530(10)
_cell_angle_gamma     90.00
_cell_volume     3214.2(3)
_cell_formula_units_Z     4
_cell_measurement_reflns_used     2000
_cell_measurement_theta_min     2
_cell_measurement_theta_max     31
_cell_measurement_temperature     293(2)
_exptl_crystal_description     block
_exptl_crystal_colour     yellow
_exptl_crystal_size_max     0.21
_exptl_crystal_size_mid     0.19
_exptl_crystal_size_min     0.18
_exptl_crystal_density_diffrn     1.299
_exptl_crystal_density_meas     ?
_exptl_crystal_density_method     'not measured'
_exptl_crystal_F_000     1328
_exptl_absorpt_coefficient_mu     0.146
_exptl_absorpt_correction_type     multi-scan
_exptl_absorpt_process_details     '(SADABS; Sheldrick, 1996)'
_exptl_absorpt_correction_T_min     0.967
_exptl_absorpt_correction_T_max     0.974
_exptl_special_details     ?
_diffrn_ambient_temperature     293(2)
_diffrn_radiation_type     MoK\a
_diffrn_radiation_wavelength     0.71073
_diffrn_radiation_source     'fine-focus sealed tube'
_diffrn_radiation_monochromator     graphite
_diffrn_measurement_device_type     'Bruker Kappa APEXII'
_diffrn_measurement_method     '\w and \f'
_diffrn_detector_area_resol_mean     0
_diffrn_reflns_number     26225
_diffrn_reflns_av_R_equivalents     0.0240
_diffrn_reflns_av_sigmaI/netI     0.0186
_diffrn_reflns_theta_min     2.02
_diffrn_reflns_theta_max     25.50
_diffrn_reflns_theta_full     25.50
_diffrn_measured_fraction_theta_max     0.999
_diffrn_measured_fraction_theta_full     0.999
_diffrn_reflns_limit_h_min     -13
_diffrn_reflns_limit_h_max     13
_diffrn_reflns_limit_k_min     -24
_diffrn_reflns_limit_k_max     23
_diffrn_reflns_limit_l_min     -17
_diffrn_reflns_limit_l_max     17
_diffrn_standards_number     0
_diffrn_standards_interval_count     0
_diffrn_standards_interval_time     0
_diffrn_standards_decay_%     0
_refine_special_details
;
Refinement of <i>F</i>^2^ against ALL reflections. The weighted <i>R</i>- factor
<i>wR</i> and goodness of fit <i>S</i> are based on <i>F</i>^2^, conventional
<i>R</i>-factors <i>R</i> are based on <i><b>F</b></i>, with <i>F</i> set to
zero for negative <i>F</i>^2^. The threshold expression of <i>F^2^</i> >
\s(<i>F</i>^2^) is used only for calculating <i>R</i>- factors (gt)
<i>etc</i>. and is not relevant to the choice of reflections for refinement.
<i>R</i>-factors based on <i>F</i>^2^ are statistically about twice as large
as those based on <i>F</i>, and <i>R</i>- factors based on ALL data will be
even larger.
;
_reflns_number_total     5979
_reflns_number_gt     4873
_reflns_threshold_expression     I>2sigma(I)
_refine_ls_structure_factor_coef     Fsqd
_refine_ls_matrix_type     full
_refine_ls_R_factor_all     0.0480
_refine_ls_R_factor_gt     0.0370
_refine_ls_wR_factor_gt     0.0968
_refine_ls_wR_factor_ref     0.1039
_refine_ls_goodness_of_fit_ref     1.073
_refine_ls_restrained_S_all     1.073
_refine_ls_number_reflns     5979
_refine_ls_number_parameters     415
_refine_ls_number_restraints     0
_refine_ls_hydrogen_treatment     constr
_refine_ls_weighting_scheme     calc
_refine_ls_weighting_details
         'calc w=1/[\s^2^(Fo^2^)+(0.0448P)^2^+0.8433P] where P=(Fo^2^+2Fc^2^)/3'
_atom_sites_solution_hydrogens     geom
_atom_sites_solution_primary     direct
_atom_sites_solution_secondary     difmap
_refine_ls_shift/su_max     0.000
_refine_ls_shift/su_mean     0.000
_refine_diff_density_max     0.293
_refine_diff_density_min     -0.267
_refine_ls_extinction_method     none
_refine_ls_extinction_coef     ?
loop_
    _atom_type_symbol
    _atom_type_description
    _atom_type_scat_dispersion_real
    _atom_type_scat_dispersion_imag
    _atom_type_scat_source
    'C' 'C' 0.0033 0.0016
                         'International Tables Vol C Tables 4.2.6.8 and 6.1.1.4'
    'H' 'H' 0.0000 0.0000
                         'International Tables Vol C Tables 4.2.6.8 and 6.1.1.4'
    'N' 'N' 0.0061 0.0033
                         'International Tables Vol C Tables 4.2.6.8 and 6.1.1.4'
    'O' 'O' 0.0106 0.0060
                         'International Tables Vol C Tables 4.2.6.8 and 6.1.1.4'
    'S' 'S' 0.1246 0.1234
                         'International Tables Vol C Tables 4.2.6.8 and 6.1.1.4'
_computing_data_collection     'APEX2 (Bruker, 2004)'
_computing_cell_refinement     'SAINT (Bruker, 2004)'
_computing_data_reduction     'SAINT (Bruker, 2004)'
_computing_structure_solution     'SHELXS97 (Sheldrick, 2008)'
_computing_structure_refinement     'SHELXL97 (Sheldrick, 2008)'
_computing_molecular_graphics     'PLATON (Spek, 2009)'
_computing_publication_material     'SHELXL97 (Sheldrick, 2008)'
loop_
    _atom_site_type_symbol
    _atom_site_label
    _atom_site_fract_x
    _atom_site_fract_y
    _atom_site_fract_z
    _atom_site_U_iso_or_equiv
    _atom_site_adp_type
    _atom_site_calc_flag
    _atom_site_refinement_flags
    _atom_site_occupancy
    _atom_site_symmetry_multiplicity
    _atom_site_disorder_assembly
    _atom_site_disorder_group
    C C1 0.38453(15) 0.24423(8) 0.61103(12) 0.0465(4) Uani d . 1 1 . .
    H H1A 0.3731 0.1988 0.5882 0.056 Uiso calc R 1 1 . .
    H H1B 0.4268 0.2429 0.6776 0.056 Uiso calc R 1 1 . .
    C C2 0.27822(14) 0.34635(7) 0.62444(11) 0.0406(3) Uani d . 1 1 . .
    H H2A 0.3379 0.3536 0.6834 0.049 Uiso calc R 1 1 . .
    H H2B 0.2018 0.3640 0.6320 0.049 Uiso calc R 1 1 . .
    C C3 0.31686(13) 0.38124(7) 0.54151(10) 0.0376(3) Uani d . 1 1 . .
    C C4 0.44181(13) 0.35396(7) 0.53899(11) 0.0409(3) Uani d . 1 1 . .
    C C5 0.46034(14) 0.28104(7) 0.55445(11) 0.0430(3) Uani d . 1 1 . .
    C C6 0.19271(16) 0.23989(9) 0.65863(13) 0.0536(4) Uani d . 1 1 . .
    H H6A 0.1854 0.1940 0.6377 0.064 Uiso calc R 1 1 . .
    H H6B 0.1125 0.2590 0.6438 0.064 Uiso calc R 1 1 . .
    C C7 0.23879(18) 0.24090(10) 0.76404(14) 0.0617(5) Uani d . 1 1 . .
    H H7 0.2569 0.2823 0.7922 0.074 Uiso calc R 1 1 . .
    C C8 0.2563(2) 0.19024(12) 0.82035(18) 0.0892(7) Uani d . 1 1 . .
    H H8A 0.2396 0.1477 0.7957 0.107 Uiso calc R 1 1 . .
    H H8B 0.2855 0.1962 0.8856 0.107 Uiso calc R 1 1 . .
    C C9 0.31827(13) 0.45865(7) 0.54978(10) 0.0387(3) Uani d . 1 1 . .
    H H9 0.3782 0.4748 0.5160 0.046 Uiso calc R 1 1 . .
    C C10 0.19504(14) 0.47781(7) 0.48948(11) 0.0417(3) Uani d . 1 1 . .
    H H10 0.1316 0.4678 0.5233 0.050 Uiso calc R 1 1 . .
    C C11 0.17877(16) 0.54723(8) 0.44674(13) 0.0532(4) Uani d . 1 1 . .
    H H11A 0.2551 0.5650 0.4390 0.064 Uiso calc R 1 1 . .
    H H11B 0.1456 0.5770 0.4872 0.064 Uiso calc R 1 1 . .
    C C12 0.07720(16) 0.44611(9) 0.33773(12) 0.0545(4) Uani d . 1 1 . .
    H H12A 0.0076 0.4290 0.3582 0.065 Uiso calc R 1 1 . .
    H H12B 0.0802 0.4264 0.2768 0.065 Uiso calc R 1 1 . .
    C C13 0.22302(13) 0.36619(7) 0.44231(10) 0.0404(3) Uani d . 1 1 . .
    C C14 0.11388(14) 0.32178(8) 0.45544(11) 0.0449(4) Uani d . 1 1 . .
    C C15 0.11378(15) 0.26054(8) 0.39828(12) 0.0482(4) Uani d . 1 1 . .
    C C16 0.20475(15) 0.26712(8) 0.34768(11) 0.0465(4) Uani d . 1 1 . .
    C C17 0.26952(15) 0.32703(8) 0.36735(11) 0.0438(3) Uani d . 1 1 . .
    C C18 0.35670(17) 0.34039(9) 0.31920(12) 0.0551(4) Uani d . 1 1 . .
    H H18 0.4003 0.3798 0.3299 0.066 Uiso calc R 1 1 . .
    C C19 0.3800(2) 0.29318(11) 0.25234(13) 0.0674(5) Uani d . 1 1 . .
    H H19 0.4395 0.3025 0.2194 0.081 Uiso calc R 1 1 . .
    C C20 0.3185(2) 0.23472(10) 0.23449(13) 0.0688(6) Uani d . 1 1 . .
    H H20 0.3373 0.2048 0.1908 0.083 Uiso calc R 1 1 . .
    C C21 0.22627(18) 0.21948(8) 0.28235(12) 0.0570(5) Uani d . 1 1 . .
    C C22 0.1515(2) 0.16223(9) 0.27252(14) 0.0697(6) Uani d . 1 1 . .
    H H22 0.1620 0.1287 0.2307 0.084 Uiso calc R 1 1 . .
    C C23 0.0649(2) 0.15566(9) 0.32311(16) 0.0711(6) Uani d . 1 1 . .
    H H23 0.0186 0.1172 0.3156 0.085 Uiso calc R 1 1 . .
    C C24 0.04265(17) 0.20495(9) 0.38639(14) 0.0606(5) Uani d . 1 1 . .
    H H24 -0.0184 0.1999 0.4191 0.073 Uiso calc R 1 1 . .
    C C51 0.53982(15) 0.25243(8) 0.51160(12) 0.0492(4) Uani d . 1 1 . .
    H H51 0.5801 0.2812 0.4790 0.059 Uiso calc R 1 1 . .
    C C52 0.57272(15) 0.18221(8) 0.50855(12) 0.0484(4) Uani d . 1 1 . .
    C C53 0.58985(16) 0.13945(9) 0.58581(12) 0.0550(4) Uani d . 1 1 . .
    H H53 0.5803 0.1555 0.6443 0.066 Uiso calc R 1 1 . .
    C C54 0.62084(17) 0.07332(9) 0.57851(12) 0.0550(4) Uani d . 1 1 . .
    H H54 0.6328 0.0457 0.6317 0.066 Uiso calc R 1 1 . .
    C C55 0.63385(15) 0.04874(8) 0.49180(12) 0.0510(4) Uani d . 1 1 . .
    C C56 0.61851(18) 0.09096(10) 0.41350(13) 0.0621(5) Uani d . 1 1 . .
    H H56 0.6277 0.0748 0.3550 0.074 Uiso calc R 1 1 . .
    C C57 0.58980(17) 0.15644(9) 0.42261(13) 0.0587(5) Uani d . 1 1 . .
    H H57 0.5815 0.1844 0.3701 0.070 Uiso calc R 1 1 . .
    C C58 0.6933(2) -0.05957(10) 0.55429(16) 0.0698(5) Uani d . 1 1 . .
    H H58A 0.7101 -0.1027 0.5321 0.105 Uiso calc R 1 1 . .
    H H58B 0.6274 -0.0626 0.5854 0.105 Uiso calc R 1 1 . .
    H H58C 0.7634 -0.0432 0.5986 0.105 Uiso calc R 1 1 . .
    C C91 0.35268(14) 0.48671(7) 0.65013(10) 0.0393(3) Uani d . 1 1 . .
    C C92 0.26940(15) 0.49766(8) 0.70580(12) 0.0495(4) Uani d . 1 1 . .
    H H92 0.1890 0.4866 0.6817 0.059 Uiso calc R 1 1 . .
    C C93 0.30398(16) 0.52474(9) 0.79634(12) 0.0536(4) Uani d . 1 1 . .
    H H93 0.2466 0.5318 0.8321 0.064 Uiso calc R 1 1 . .
    C C94 0.42242(16) 0.54125(8) 0.83392(11) 0.0470(4) Uani d . 1 1 . .
    C C95 0.50713(15) 0.53016(8) 0.78109(11) 0.0469(4) Uani d . 1 1 . .
    H H95 0.5877 0.5405 0.8062 0.056 Uiso calc R 1 1 . .
    C C96 0.47143(14) 0.50337(7) 0.68956(11) 0.0436(3) Uani d . 1 1 . .
    H H96 0.5291 0.4965 0.6540 0.052 Uiso calc R 1 1 . .
    C C97 0.56944(19) 0.57887(11) 0.96906(14) 0.0698(5) Uani d . 1 1 . .
    H H97A 0.5751 0.5985 1.0308 0.105 Uiso calc R 1 1 . .
    H H97B 0.6063 0.6078 0.9309 0.105 Uiso calc R 1 1 . .
    H H97C 0.6102 0.5368 0.9763 0.105 Uiso calc R 1 1 . .
    N N1 0.18725(12) 0.43348(6) 0.40858(9) 0.0439(3) Uani d . 1 1 . .
    N N2 0.26677(11) 0.27556(6) 0.60308(9) 0.0431(3) Uani d . 1 1 . .
    O O1 0.66222(13) -0.01537(6) 0.47538(10) 0.0665(4) Uani d . 1 1 . .
    O O2 0.44643(12) 0.56933(6) 0.92363(9) 0.0633(3) Uani d . 1 1 . .
    O O3 0.03616(10) 0.34017(6) 0.49502(9) 0.0554(3) Uani d . 1 1 . .
    O O4 0.52104(10) 0.38980(6) 0.52376(9) 0.0555(3) Uani d . 1 1 . .
    S S1 0.07354(5) 0.53678(2) 0.33048(4) 0.06657(16) Uani d . 1 1 . .
loop_
    _atom_site_aniso_label
    _atom_site_aniso_U_11
    _atom_site_aniso_U_22
    _atom_site_aniso_U_33
    _atom_site_aniso_U_12
    _atom_site_aniso_U_13
    _atom_site_aniso_U_23
    C1 0.0554(9) 0.0336(8) 0.0529(9) 0.0000(7) 0.0174(8) 0.0018(7)
    C2 0.0422(8) 0.0368(8) 0.0434(8) -0.0017(6) 0.0109(6) 0.0005(6)
    C3 0.0391(7) 0.0334(7) 0.0405(8) -0.0029(6) 0.0096(6) -0.0004(6)
    C4 0.0429(8) 0.0379(8) 0.0420(8) -0.0020(6) 0.0096(6) 0.0003(6)
    C5 0.0432(8) 0.0387(8) 0.0466(8) 0.0007(6) 0.0091(7) 0.0008(6)
    C6 0.0536(10) 0.0450(9) 0.0655(11) -0.0081(8) 0.0202(8) 0.0055(8)
    C7 0.0734(12) 0.0547(11) 0.0649(11) -0.0112(9) 0.0322(10) -0.0002(9)
    C8 0.117(2) 0.0724(15) 0.0745(14) -0.0065(14) 0.0144(14) 0.0113(12)
    C9 0.0414(8) 0.0326(7) 0.0427(8) -0.0038(6) 0.0111(6) -0.0001(6)
    C10 0.0442(8) 0.0354(8) 0.0453(8) -0.0010(6) 0.0095(7) -0.0015(6)
    C11 0.0555(10) 0.0388(9) 0.0611(10) 0.0031(7) 0.0045(8) 0.0034(7)
    C12 0.0596(10) 0.0515(10) 0.0472(9) 0.0011(8) 0.0011(8) 0.0009(7)
    C13 0.0440(8) 0.0337(8) 0.0430(8) -0.0029(6) 0.0087(6) -0.0014(6)
    C14 0.0440(8) 0.0407(8) 0.0478(9) -0.0025(7) 0.0055(7) 0.0012(7)
    C15 0.0509(9) 0.0379(8) 0.0498(9) -0.0026(7) -0.0009(7) 0.0005(7)
    C16 0.0544(9) 0.0375(8) 0.0423(8) 0.0051(7) -0.0001(7) -0.0001(6)
    C17 0.0505(9) 0.0399(8) 0.0395(8) 0.0021(7) 0.0072(7) 0.0003(6)
    C18 0.0643(11) 0.0548(10) 0.0488(9) 0.0009(8) 0.0180(8) 0.0008(8)
    C19 0.0779(13) 0.0771(14) 0.0520(10) 0.0158(11) 0.0250(10) 0.0028(10)
    C20 0.0914(15) 0.0627(12) 0.0506(10) 0.0249(11) 0.0125(10) -0.0084(9)
    C21 0.0739(12) 0.0434(9) 0.0460(9) 0.0142(8) -0.0022(8) -0.0042(7)
    C22 0.0955(15) 0.0405(10) 0.0593(11) 0.0111(10) -0.0115(11) -0.0112(8)
    C23 0.0808(14) 0.0382(10) 0.0795(14) -0.0076(9) -0.0122(12) -0.0028(9)
    C24 0.0613(11) 0.0429(9) 0.0693(12) -0.0098(8) -0.0023(9) 0.0015(8)
    C51 0.0485(9) 0.0439(9) 0.0577(10) 0.0040(7) 0.0173(8) 0.0070(7)
    C52 0.0483(9) 0.0452(9) 0.0549(9) 0.0072(7) 0.0186(7) 0.0043(7)
    C53 0.0671(11) 0.0534(10) 0.0463(9) 0.0131(8) 0.0167(8) 0.0016(8)
    C54 0.0660(11) 0.0510(10) 0.0508(9) 0.0150(8) 0.0188(8) 0.0104(8)
    C55 0.0496(9) 0.0465(9) 0.0590(10) 0.0106(7) 0.0165(8) 0.0008(8)
    C56 0.0767(13) 0.0643(12) 0.0499(10) 0.0217(10) 0.0240(9) 0.0023(8)
    C57 0.0690(11) 0.0576(11) 0.0558(10) 0.0189(9) 0.0274(9) 0.0145(8)
    C58 0.0730(13) 0.0476(10) 0.0859(14) 0.0111(9) 0.0122(11) 0.0092(10)
    C91 0.0463(8) 0.0280(7) 0.0438(8) -0.0020(6) 0.0109(7) 0.0013(6)
    C92 0.0463(9) 0.0504(9) 0.0530(9) -0.0054(7) 0.0138(7) -0.0041(7)
    C93 0.0591(10) 0.0536(10) 0.0529(10) 0.0009(8) 0.0227(8) -0.0029(8)
    C94 0.0625(10) 0.0364(8) 0.0421(8) 0.0023(7) 0.0118(7) 0.0010(6)
    C95 0.0475(9) 0.0423(9) 0.0483(9) -0.0042(7) 0.0055(7) 0.0010(7)
    C96 0.0458(8) 0.0398(8) 0.0461(8) -0.0025(7) 0.0124(7) -0.0005(7)
    C97 0.0783(14) 0.0725(13) 0.0524(10) -0.0001(10) 0.0016(10) -0.0124(9)
    N1 0.0498(7) 0.0362(7) 0.0430(7) 0.0006(6) 0.0050(6) -0.0005(5)
    N2 0.0453(7) 0.0360(7) 0.0499(7) -0.0057(5) 0.0146(6) 0.0011(5)
    O1 0.0837(9) 0.0496(7) 0.0692(8) 0.0176(6) 0.0235(7) 0.0009(6)
    O2 0.0744(9) 0.0656(8) 0.0487(7) 0.0045(6) 0.0115(6) -0.0123(6)
    O3 0.0458(6) 0.0555(7) 0.0666(7) -0.0033(5) 0.0162(6) -0.0020(6)
    O4 0.0468(6) 0.0432(6) 0.0806(8) -0.0049(5) 0.0233(6) 0.0039(6)
    S1 0.0707(3) 0.0522(3) 0.0670(3) 0.0060(2) -0.0049(2) 0.0126(2)
_geom_special_details
;
All e.s.d.'s (except the e.s.d. in the dihedral angle between two l.s. planes)
are estimated using the full covariance matrix. The cell e.s.d.'s are taken
into account individually in the estimation of e.s.d.'s in distances, angles
and torsion angles; correlations between e.s.d.'s in cell parameters are only
used when they are defined by crystal symmetry. An approximate (isotropic)
treatment of cell e.s.d.'s is used for estimating e.s.d.'s involving l.s.
planes.
;
loop_
    _geom_bond_atom_site_label_1
    _geom_bond_atom_site_label_2
    _geom_bond_site_symmetry_2
    _geom_bond_distance
    _geom_bond_publ_flag
    C1 N2 . 1.464(2) ?
    C1 C5 . 1.509(2) ?
    C1 H1A . 0.9700 ?
    C1 H1B . 0.9700 ?
    C2 N2 . 1.4578(19) ?
    C2 C3 . 1.533(2) ?
    C2 H2A . 0.9700 ?
    C2 H2B . 0.9700 ?
    C3 C4 . 1.534(2) ?
    C3 C9 . 1.5629(19) ?
    C3 C13 . 1.605(2) ?
    C4 O4 . 1.2141(18) ?
    C4 C5 . 1.493(2) ?
    C5 C51 . 1.336(2) ?
    C6 N2 . 1.474(2) ?
    C6 C7 . 1.488(3) ?
    C6 H6A . 0.9700 ?
    C6 H6B . 0.9700 ?
    C7 C8 . 1.290(3) ?
    C7 H7 . 0.9300 ?
    C8 H8A . 0.9300 ?
    C8 H8B . 0.9300 ?
    C9 C91 . 1.516(2) ?
    C9 C10 . 1.523(2) ?
    C9 H9 . 0.9800 ?
    C10 N1 . 1.4533(19) ?
    C10 C11 . 1.521(2) ?
    C10 H10 . 0.9800 ?
    C11 S1 . 1.8349(18) ?
    C11 H11A . 0.9700 ?
    C11 H11B . 0.9700 ?
    C12 N1 . 1.447(2) ?
    C12 S1 . 1.8285(18) ?
    C12 H12A . 0.9700 ?
    C12 H12B . 0.9700 ?
    C13 N1 . 1.4654(19) ?
    C13 C17 . 1.525(2) ?
    C13 C14 . 1.578(2) ?
    C14 O3 . 1.2145(19) ?
    C14 C15 . 1.482(2) ?
    C15 C24 . 1.370(2) ?
    C15 C16 . 1.402(2) ?
    C16 C21 . 1.403(2) ?
    C16 C17 . 1.409(2) ?
    C17 C18 . 1.361(2) ?
    C18 C19 . 1.420(3) ?
    C18 H18 . 0.9300 ?
    C19 C20 . 1.364(3) ?
    C19 H19 . 0.9300 ?
    C20 C21 . 1.415(3) ?
    C20 H20 . 0.9300 ?
    C21 C22 . 1.421(3) ?
    C22 C23 . 1.359(3) ?
    C22 H22 . 0.9300 ?
    C23 C24 . 1.408(3) ?
    C23 H23 . 0.9300 ?
    C24 H24 . 0.9300 ?
    C51 C52 . 1.466(2) ?
    C51 H51 . 0.9300 ?
    C52 C53 . 1.384(2) ?
    C52 C57 . 1.395(2) ?
    C53 C54 . 1.388(2) ?
    C53 H53 . 0.9300 ?
    C54 C55 . 1.381(2) ?
    C54 H54 . 0.9300 ?
    C55 O1 . 1.364(2) ?
    C55 C56 . 1.390(2) ?
    C56 C57 . 1.372(3) ?
    C56 H56 . 0.9300 ?
    C57 H57 . 0.9300 ?
    C58 O1 . 1.422(2) ?
    C58 H58A . 0.9600 ?
    C58 H58B . 0.9600 ?
    C58 H58C . 0.9600 ?
    C91 C96 . 1.384(2) ?
    C91 C92 . 1.392(2) ?
    C92 C93 . 1.384(2) ?
    C92 H92 . 0.9300 ?
    C93 C94 . 1.376(2) ?
    C93 H93 . 0.9300 ?
    C94 C95 . 1.376(2) ?
    C94 O2 . 1.3782(19) ?
    C95 C96 . 1.395(2) ?
    C95 H95 . 0.9300 ?
    C96 H96 . 0.9300 ?
    C97 O2 . 1.418(2) ?
    C97 H97A . 0.9600 ?
    C97 H97B . 0.9600 ?
    C97 H97C . 0.9600 ?
loop_
    _geom_angle_atom_site_label_1
    _geom_angle_atom_site_label_2
    _geom_angle_atom_site_label_3
    _geom_angle_site_symmetry_1
    _geom_angle_site_symmetry_3
    _geom_angle
    _geom_angle_publ_flag
    N2 C1 C5 . . 111.93(12) ?
    N2 C1 H1A . . 109.2 ?
    C5 C1 H1A . . 109.2 ?
    N2 C1 H1B . . 109.2 ?
    C5 C1 H1B . . 109.2 ?
    H1A C1 H1B . . 107.9 ?
    N2 C2 C3 . . 108.17(12) ?
    N2 C2 H2A . . 110.1 ?
    C3 C2 H2A . . 110.1 ?
    N2 C2 H2B . . 110.1 ?
    C3 C2 H2B . . 110.1 ?
    H2A C2 H2B . . 108.4 ?
    C2 C3 C4 . . 106.66(12) ?
    C2 C3 C9 . . 113.43(12) ?
    C4 C3 C9 . . 111.42(12) ?
    C2 C3 C13 . . 110.74(11) ?
    C4 C3 C13 . . 110.21(11) ?
    C9 C3 C13 . . 104.43(11) ?
    O4 C4 C5 . . 121.71(14) ?
    O4 C4 C3 . . 121.59(13) ?
    C5 C4 C3 . . 116.69(12) ?
    C51 C5 C4 . . 116.29(14) ?
    C51 C5 C1 . . 124.63(14) ?
    C4 C5 C1 . . 118.97(13) ?
    N2 C6 C7 . . 115.66(14) ?
    N2 C6 H6A . . 108.4 ?
    C7 C6 H6A . . 108.4 ?
    N2 C6 H6B . . 108.4 ?
    C7 C6 H6B . . 108.4 ?
    H6A C6 H6B . . 107.4 ?
    C8 C7 C6 . . 126.7(2) ?
    C8 C7 H7 . . 116.6 ?
    C6 C7 H7 . . 116.6 ?
    C7 C8 H8A . . 120.0 ?
    C7 C8 H8B . . 120.0 ?
    H8A C8 H8B . . 120.0 ?
    C91 C9 C10 . . 116.94(12) ?
    C91 C9 C3 . . 116.10(12) ?
    C10 C9 C3 . . 102.54(11) ?
    C91 C9 H9 . . 106.9 ?
    C10 C9 H9 . . 106.9 ?
    C3 C9 H9 . . 106.9 ?
    N1 C10 C11 . . 105.13(12) ?
    N1 C10 C9 . . 100.42(12) ?
    C11 C10 C9 . . 118.34(13) ?
    N1 C10 H10 . . 110.7 ?
    C11 C10 H10 . . 110.7 ?
    C9 C10 H10 . . 110.7 ?
    C10 C11 S1 . . 104.91(11) ?
    C10 C11 H11A . . 110.8 ?
    S1 C11 H11A . . 110.8 ?
    C10 C11 H11B . . 110.8 ?
    S1 C11 H11B . . 110.8 ?
    H11A C11 H11B . . 108.8 ?
    N1 C12 S1 . . 102.73(11) ?
    N1 C12 H12A . . 111.2 ?
    S1 C12 H12A . . 111.2 ?
    N1 C12 H12B . . 111.2 ?
    S1 C12 H12B . . 111.2 ?
    H12A C12 H12B . . 109.1 ?
    N1 C13 C17 . . 111.04(12) ?
    N1 C13 C14 . . 113.34(12) ?
    C17 C13 C14 . . 101.65(12) ?
    N1 C13 C3 . . 101.45(11) ?
    C17 C13 C3 . . 117.25(12) ?
    C14 C13 C3 . . 112.61(12) ?
    O3 C14 C15 . . 127.24(15) ?
    O3 C14 C13 . . 124.21(14) ?
    C15 C14 C13 . . 107.82(13) ?
    C24 C15 C16 . . 119.92(16) ?
    C24 C15 C14 . . 132.45(17) ?
    C16 C15 C14 . . 107.60(13) ?
    C15 C16 C21 . . 123.09(16) ?
    C15 C16 C17 . . 113.08(14) ?
    C21 C16 C17 . . 123.81(17) ?
    C18 C17 C16 . . 118.48(15) ?
    C18 C17 C13 . . 131.99(15) ?
    C16 C17 C13 . . 109.53(14) ?
    C17 C18 C19 . . 118.88(17) ?
    C17 C18 H18 . . 120.6 ?
    C19 C18 H18 . . 120.6 ?
    C20 C19 C18 . . 122.58(19) ?
    C20 C19 H19 . . 118.7 ?
    C18 C19 H19 . . 118.7 ?
    C19 C20 C21 . . 120.13(17) ?
    C19 C20 H20 . . 119.9 ?
    C21 C20 H20 . . 119.9 ?
    C16 C21 C20 . . 116.11(17) ?
    C16 C21 C22 . . 115.39(19) ?
    C20 C21 C22 . . 128.50(18) ?
    C23 C22 C21 . . 121.18(18) ?
    C23 C22 H22 . . 119.4 ?
    C21 C22 H22 . . 119.4 ?
    C22 C23 C24 . . 122.47(18) ?
    C22 C23 H23 . . 118.8 ?
    C24 C23 H23 . . 118.8 ?
    C15 C24 C23 . . 117.92(19) ?
    C15 C24 H24 . . 121.0 ?
    C23 C24 H24 . . 121.0 ?
    C5 C51 C52 . . 129.37(15) ?
    C5 C51 H51 . . 115.3 ?
    C52 C51 H51 . . 115.3 ?
    C53 C52 C57 . . 117.24(15) ?
    C53 C52 C51 . . 124.48(15) ?
    C57 C52 C51 . . 118.27(15) ?
    C52 C53 C54 . . 121.87(16) ?
    C52 C53 H53 . . 119.1 ?
    C54 C53 H53 . . 119.1 ?
    C55 C54 C53 . . 119.58(16) ?
    C55 C54 H54 . . 120.2 ?
    C53 C54 H54 . . 120.2 ?
    O1 C55 C54 . . 125.01(16) ?
    O1 C55 C56 . . 115.43(15) ?
    C54 C55 C56 . . 119.55(16) ?
    C57 C56 C55 . . 119.94(16) ?
    C57 C56 H56 . . 120.0 ?
    C55 C56 H56 . . 120.0 ?
    C56 C57 C52 . . 121.78(16) ?
    C56 C57 H57 . . 119.1 ?
    C52 C57 H57 . . 119.1 ?
    O1 C58 H58A . . 109.5 ?
    O1 C58 H58B . . 109.5 ?
    H58A C58 H58B . . 109.5 ?
    O1 C58 H58C . . 109.5 ?
    H58A C58 H58C . . 109.5 ?
    H58B C58 H58C . . 109.5 ?
    C96 C91 C92 . . 117.19(14) ?
    C96 C91 C9 . . 119.82(13) ?
    C92 C91 C9 . . 122.99(14) ?
    C93 C92 C91 . . 121.24(16) ?
    C93 C92 H92 . . 119.4 ?
    C91 C92 H92 . . 119.4 ?
    C94 C93 C92 . . 120.59(16) ?
    C94 C93 H93 . . 119.7 ?
    C92 C93 H93 . . 119.7 ?
    C93 C94 C95 . . 119.52(15) ?
    C93 C94 O2 . . 115.79(15) ?
    C95 C94 O2 . . 124.68(16) ?
    C94 C95 C96 . . 119.57(15) ?
    C94 C95 H95 . . 120.2 ?
    C96 C95 H95 . . 120.2 ?
    C91 C96 C95 . . 121.90(15) ?
    C91 C96 H96 . . 119.1 ?
    C95 C96 H96 . . 119.1 ?
    O2 C97 H97A . . 109.5 ?
    O2 C97 H97B . . 109.5 ?
    H97A C97 H97B . . 109.5 ?
    O2 C97 H97C . . 109.5 ?
    H97A C97 H97C . . 109.5 ?
    H97B C97 H97C . . 109.5 ?
    C12 N1 C10 . . 109.96(13) ?
    C12 N1 C13 . . 121.79(12) ?
    C10 N1 C13 . . 109.94(12) ?
    C2 N2 C1 . . 111.62(12) ?
    C2 N2 C6 . . 113.38(12) ?
    C1 N2 C6 . . 112.06(12) ?
    C55 O1 C58 . . 118.67(15) ?
    C94 O2 C97 . . 116.86(14) ?
    C12 S1 C11 . . 93.49(7) ?
loop_
    _geom_torsion_atom_site_label_1
    _geom_torsion_atom_site_label_2
    _geom_torsion_atom_site_label_3
    _geom_torsion_atom_site_label_4
    _geom_torsion_site_symmetry_1
    _geom_torsion_site_symmetry_2
    _geom_torsion_site_symmetry_3
    _geom_torsion_site_symmetry_4
    _geom_torsion
    _geom_torsion_publ_flag
    N2 C2 C3 C4 . . . . -63.55(14) ?
    N2 C2 C3 C9 . . . . 173.41(12) ?
    N2 C2 C3 C13 . . . . 56.38(15) ?
    C2 C3 C4 O4 . . . . -139.41(15) ?
    C9 C3 C4 O4 . . . . -15.1(2) ?
    C13 C3 C4 O4 . . . . 100.31(16) ?
    C2 C3 C4 C5 . . . . 41.65(17) ?
    C9 C3 C4 C5 . . . . 165.93(12) ?
    C13 C3 C4 C5 . . . . -78.62(15) ?
    O4 C4 C5 C51 . . . . -28.6(2) ?
    C3 C4 C5 C51 . . . . 150.36(14) ?
    O4 C4 C5 C1 . . . . 155.09(15) ?
    C3 C4 C5 C1 . . . . -26.0(2) ?
    N2 C1 C5 C51 . . . . -147.40(16) ?
    N2 C1 C5 C4 . . . . 28.6(2) ?
    N2 C6 C7 C8 . . . . -127.7(2) ?
    C2 C3 C9 C91 . . . . 33.48(17) ?
    C4 C3 C9 C91 . . . . -86.90(15) ?
    C13 C3 C9 C91 . . . . 154.14(12) ?
    C2 C3 C9 C10 . . . . -95.26(14) ?
    C4 C3 C9 C10 . . . . 144.36(12) ?
    C13 C3 C9 C10 . . . . 25.40(14) ?
    C91 C9 C10 N1 . . . . -170.48(12) ?
    C3 C9 C10 N1 . . . . -42.27(13) ?
    C91 C9 C10 C11 . . . . 75.89(18) ?
    C3 C9 C10 C11 . . . . -155.90(13) ?
    N1 C10 C11 S1 . . . . 33.74(15) ?
    C9 C10 C11 S1 . . . . 144.77(12) ?
    C2 C3 C13 N1 . . . . 123.33(12) ?
    C4 C3 C13 N1 . . . . -118.89(12) ?
    C9 C3 C13 N1 . . . . 0.89(14) ?
    C2 C3 C13 C17 . . . . -115.57(14) ?
    C4 C3 C13 C17 . . . . 2.21(17) ?
    C9 C3 C13 C17 . . . . 121.99(13) ?
    C2 C3 C13 C14 . . . . 1.85(17) ?
    C4 C3 C13 C14 . . . . 119.63(13) ?
    C9 C3 C13 C14 . . . . -120.59(13) ?
    N1 C13 C14 O3 . . . . -46.1(2) ?
    C17 C13 C14 O3 . . . . -165.29(15) ?
    C3 C13 C14 O3 . . . . 68.39(19) ?
    N1 C13 C14 C15 . . . . 124.83(13) ?
    C17 C13 C14 C15 . . . . 5.60(15) ?
    C3 C13 C14 C15 . . . . -120.72(13) ?
    O3 C14 C15 C24 . . . . -11.9(3) ?
    C13 C14 C15 C24 . . . . 177.56(17) ?
    O3 C14 C15 C16 . . . . 165.89(16) ?
    C13 C14 C15 C16 . . . . -4.64(17) ?
    C24 C15 C16 C21 . . . . 1.4(2) ?
    C14 C15 C16 C21 . . . . -176.74(14) ?
    C24 C15 C16 C17 . . . . 179.76(15) ?
    C14 C15 C16 C17 . . . . 1.63(18) ?
    C15 C16 C17 C18 . . . . -177.11(15) ?
    C21 C16 C17 C18 . . . . 1.2(2) ?
    C15 C16 C17 C13 . . . . 2.21(18) ?
    C21 C16 C17 C13 . . . . -179.43(14) ?
    N1 C13 C17 C18 . . . . 53.6(2) ?
    C14 C13 C17 C18 . . . . 174.48(17) ?
    C3 C13 C17 C18 . . . . -62.3(2) ?
    N1 C13 C17 C16 . . . . -125.56(13) ?
    C14 C13 C17 C16 . . . . -4.72(16) ?
    C3 C13 C17 C16 . . . . 118.49(14) ?
    C16 C17 C18 C19 . . . . -0.9(2) ?
    C13 C17 C18 C19 . . . . 179.97(16) ?
    C17 C18 C19 C20 . . . . -0.2(3) ?
    C18 C19 C20 C21 . . . . 0.9(3) ?
    C15 C16 C21 C20 . . . . 177.70(15) ?
    C17 C16 C21 C20 . . . . -0.5(2) ?
    C15 C16 C21 C22 . . . . -1.9(2) ?
    C17 C16 C21 C22 . . . . 179.93(15) ?
    C19 C20 C21 C16 . . . . -0.6(3) ?
    C19 C20 C21 C22 . . . . 178.93(19) ?
    C16 C21 C22 C23 . . . . 0.6(3) ?
    C20 C21 C22 C23 . . . . -178.87(19) ?
    C21 C22 C23 C24 . . . . 1.1(3) ?
    C16 C15 C24 C23 . . . . 0.4(2) ?
    C14 C15 C24 C23 . . . . 177.97(17) ?
    C22 C23 C24 C15 . . . . -1.6(3) ?
    C4 C5 C51 C52 . . . . -176.30(16) ?
    C1 C5 C51 C52 . . . . -0.2(3) ?
    C5 C51 C52 C53 . . . . -41.8(3) ?
    C5 C51 C52 C57 . . . . 139.11(19) ?
    C57 C52 C53 C54 . . . . -1.0(3) ?
    C51 C52 C53 C54 . . . . 179.92(17) ?
    C52 C53 C54 C55 . . . . -0.8(3) ?
    C53 C54 C55 O1 . . . . -178.99(17) ?
    C53 C54 C55 C56 . . . . 1.5(3) ?
    O1 C55 C56 C57 . . . . 179.99(18) ?
    C54 C55 C56 C57 . . . . -0.5(3) ?
    C55 C56 C57 C52 . . . . -1.4(3) ?
    C53 C52 C57 C56 . . . . 2.1(3) ?
    C51 C52 C57 C56 . . . . -178.78(18) ?
    C10 C9 C91 C96 . . . . -145.25(14) ?
    C3 C9 C91 C96 . . . . 93.40(16) ?
    C10 C9 C91 C92 . . . . 33.9(2) ?
    C3 C9 C91 C92 . . . . -87.40(18) ?
    C96 C91 C92 C93 . . . . 0.7(2) ?
    C9 C91 C92 C93 . . . . -178.55(15) ?
    C91 C92 C93 C94 . . . . -0.4(3) ?
    C92 C93 C94 C95 . . . . -0.5(3) ?
    C92 C93 C94 O2 . . . . 178.49(15) ?
    C93 C94 C95 C96 . . . . 1.1(2) ?
    O2 C94 C95 C96 . . . . -177.86(15) ?
    C92 C91 C96 C95 . . . . -0.1(2) ?
    C9 C91 C96 C95 . . . . 179.13(14) ?
    C94 C95 C96 C91 . . . . -0.8(2) ?
    S1 C12 N1 C10 . . . . 45.17(15) ?
    S1 C12 N1 C13 . . . . 175.85(11) ?
    C11 C10 N1 C12 . . . . -53.36(16) ?
    C9 C10 N1 C12 . . . . -176.71(12) ?
    C11 C10 N1 C13 . . . . 169.93(12) ?
    C9 C10 N1 C13 . . . . 46.58(14) ?
    C17 C13 N1 C12 . . . . 74.54(18) ?
    C14 C13 N1 C12 . . . . -39.15(19) ?
    C3 C13 N1 C12 . . . . -160.12(13) ?
    C17 C13 N1 C10 . . . . -154.78(12) ?
    C14 C13 N1 C10 . . . . 91.54(14) ?
    C3 C13 N1 C10 . . . . -29.43(15) ?
    C3 C2 N2 C1 . . . . 71.71(15) ?
    C3 C2 N2 C6 . . . . -160.60(13) ?
    C5 C1 N2 C2 . . . . -51.34(17) ?
    C5 C1 N2 C6 . . . . -179.74(13) ?
    C7 C6 N2 C2 . . . . -61.56(19) ?
    C7 C6 N2 C1 . . . . 65.90(19) ?
    C54 C55 O1 C58 . . . . -6.9(3) ?
    C56 C55 O1 C58 . . . . 172.63(17) ?
    C93 C94 O2 C97 . . . . 172.07(16) ?
    C95 C94 O2 C97 . . . . -9.0(2) ?
    N1 C12 S1 C11 . . . . -19.62(13) ?
    C10 C11 S1 C12 . . . . -8.01(13) ?
loop_
    _geom_hbond_atom_site_label_D
    _geom_hbond_atom_site_label_H
    _geom_hbond_atom_site_label_A
    _geom_hbond_site_symmetry_A
    _geom_hbond_distance_DH
    _geom_hbond_distance_HA
    _geom_hbond_distance_DA
    _geom_hbond_angle_DHA
    C2 H2B O3 . 0.97 2.45 2.9587(19) 112.7
    C93 H93 O1 4_566 0.93 2.49 3.343(2) 153.0
    C58 H58B Cg1 3_656 0.96 2.85 3.487(2) 125
_iucr_refine_instructions_details
;
TITL mo_ss17_0m
CELL  0.71073  11.3956  20.1346  14.3860   90.000  103.153   90.000
ZERR     4.00   0.0007   0.0012   0.0008    0.000    0.001    0.000
LATT   1
SYMM  1/2 - X, 1/2 + Y, 1/2 - Z
SFAC  C    H    N    O    S
UNIT  156  144  8    16   4
MERG   2
htab c2,o3
htab c9,o4
htab c51,o4
omit -1 51
eqiv $1  -1/2+x,1/2-y,1/2+z
htab c93,o1_$1
MPLA 4 C1,C3,C4,C5,N2,C2
MPLA 4 C3,C9,C13,N1,C10
MPLA 4 C10,C11,C12,S1,N1
MPLA 8 C52,C53,C54,C55,C56,C57,O1,C58
MPLA 4 C1,C3,C4,C5,N2,C2
MPLA 8 C91,C92,C93,C94,C95,C96,C97,O2
FMAP   2
PLAN   20
ACTA
BOND
BOND   $H
CONF
L.S.  30
WGHT    0.044800    0.843300
FVAR       0.42399
MOLE    1
C1    1    0.384534    0.244233    0.611031    11.00000    0.05536    0.03365 =
         0.05288    0.00176    0.01738    0.00003
AFIX  23
H1A   2    0.373083    0.198839    0.588186    11.00000   -1.20000
H1B   2    0.426817    0.242936    0.677638    11.00000   -1.20000
AFIX   0
C2    1    0.278224    0.346355    0.624444    11.00000    0.04222    0.03678 =
         0.04340    0.00046    0.01088   -0.00170
AFIX  23
H2A   2    0.337908    0.353618    0.683406    11.00000   -1.20000
H2B   2    0.201763    0.364050    0.631984    11.00000   -1.20000
AFIX   0
C3    1    0.316859    0.381243    0.541508    11.00000    0.03906    0.03336 =
         0.04051   -0.00039    0.00957   -0.00294
C4    1    0.441813    0.353963    0.538994    11.00000    0.04291    0.03786 =
         0.04204    0.00027    0.00964   -0.00202
C5    1    0.460343    0.281040    0.554453    11.00000    0.04318    0.03867 =
         0.04658    0.00085    0.00912    0.00069
C6    1    0.192715    0.239894    0.658626    11.00000    0.05361    0.04501 =
         0.06546    0.00548    0.02018   -0.00809
AFIX  23
H6A   2    0.185417    0.193981    0.637681    11.00000   -1.20000
H6B   2    0.112466    0.258994    0.643805    11.00000   -1.20000
AFIX   0
C7    1    0.238789    0.240901    0.764040    11.00000    0.07335    0.05474 =
         0.06487   -0.00023    0.03222   -0.01125
AFIX  43
H7    2    0.256860    0.282337    0.792229    11.00000   -1.20000
AFIX   0
C8    1    0.256252    0.190240    0.820352    11.00000    0.11707    0.07245 =
         0.07447    0.01132    0.01438   -0.00647
AFIX  93
H8A   2    0.239568    0.147699    0.795699    11.00000   -1.20000
H8B   2    0.285530    0.196245    0.885617    11.00000   -1.20000
AFIX   0
C9    1    0.318269    0.458653    0.549776    11.00000    0.04139    0.03259 =
         0.04273   -0.00011    0.01114   -0.00380
AFIX  13
H9    2    0.378230    0.474830    0.515988    11.00000   -1.20000
AFIX   0
C10   1    0.195037    0.477813    0.489479    11.00000    0.04419    0.03537 =
         0.04531   -0.00149    0.00946   -0.00104
AFIX  13
H10   2    0.131592    0.467802    0.523313    11.00000   -1.20000
AFIX   0
C11   1    0.178773    0.547230    0.446741    11.00000    0.05549    0.03876 =
         0.06108    0.00337    0.00453    0.00311
AFIX  23
H11A  2    0.255118    0.564954    0.438981    11.00000   -1.20000
H11B  2    0.145639    0.577043    0.487159    11.00000   -1.20000
AFIX   0
C12   1    0.077200    0.446107    0.337730    11.00000    0.05957    0.05151 =
         0.04721    0.00091    0.00113    0.00105
AFIX  23
H12A  2    0.007552    0.429012    0.358158    11.00000   -1.20000
H12B  2    0.080160    0.426399    0.276780    11.00000   -1.20000
AFIX   0
C13   1    0.223020    0.366187    0.442313    11.00000    0.04400    0.03373 =
         0.04303   -0.00143    0.00870   -0.00290
C14   1    0.113876    0.321784    0.455444    11.00000    0.04399    0.04072 =
         0.04778    0.00123    0.00555   -0.00251
C15   1    0.113780    0.260545    0.398277    11.00000    0.05089    0.03786 =
         0.04982    0.00053   -0.00087   -0.00263
C16   1    0.204751    0.267117    0.347676    11.00000    0.05445    0.03748 =
         0.04234   -0.00006   -0.00013    0.00510
C17   1    0.269520    0.327027    0.367346    11.00000    0.05048    0.03995 =
         0.03950    0.00026    0.00724    0.00211
C18   1    0.356701    0.340393    0.319199    11.00000    0.06429    0.05479 =
         0.04880    0.00080    0.01798    0.00086
AFIX  43
H18   2    0.400288    0.379791    0.329916    11.00000   -1.20000
AFIX   0
C19   1    0.379975    0.293178    0.252344    11.00000    0.07792    0.07715 =
         0.05195    0.00278    0.02500    0.01581
AFIX  43
H19   2    0.439459    0.302478    0.219425    11.00000   -1.20000
AFIX   0
C20   1    0.318531    0.234718    0.234493    11.00000    0.09142    0.06269 =
         0.05056   -0.00842    0.01246    0.02486
AFIX  43
H20   2    0.337295    0.204809    0.190788    11.00000   -1.20000
AFIX   0
C21   1    0.226270    0.219478    0.282348    11.00000    0.07388    0.04339 =
         0.04602   -0.00423   -0.00224    0.01421
C22   1    0.151464    0.162235    0.272522    11.00000    0.09550    0.04045 =
         0.05929   -0.01117   -0.01151    0.01108
AFIX  43
H22   2    0.161951    0.128676    0.230735    11.00000   -1.20000
AFIX   0
C23   1    0.064876    0.155664    0.323106    11.00000    0.08082    0.03819 =
         0.07954   -0.00278   -0.01220   -0.00764
AFIX  43
H23   2    0.018570    0.117170    0.315637    11.00000   -1.20000
AFIX   0
C24   1    0.042653    0.204946    0.386388    11.00000    0.06130    0.04286 =
         0.06935    0.00147   -0.00234   -0.00976
AFIX  43
H24   2   -0.018412    0.199907    0.419094    11.00000   -1.20000
AFIX   0
C51   1    0.539820    0.252430    0.511602    11.00000    0.04852    0.04394 =
         0.05772    0.00697    0.01728    0.00402
AFIX  43
H51   2    0.580079    0.281241    0.478999    11.00000   -1.20000
AFIX   0
C52   1    0.572719    0.182213    0.508551    11.00000    0.04835    0.04521 =
         0.05485    0.00426    0.01858    0.00725
C53   1    0.589853    0.139454    0.585806    11.00000    0.06709    0.05344 =
         0.04632    0.00162    0.01670    0.01314
AFIX  43
H53   2    0.580327    0.155499    0.644262    11.00000   -1.20000
AFIX   0
C54   1    0.620844    0.073319    0.578509    11.00000    0.06599    0.05100 =
         0.05075    0.01035    0.01883    0.01498
AFIX  43
H54   2    0.632781    0.045724    0.631678    11.00000   -1.20000
AFIX   0
C55   1    0.633846    0.048741    0.491797    11.00000    0.04955    0.04648 =
         0.05896    0.00082    0.01647    0.01056
C56   1    0.618511    0.090964    0.413504    11.00000    0.07666    0.06425 =
         0.04987    0.00232    0.02400    0.02171
AFIX  43
H56   2    0.627709    0.074836    0.355002    11.00000   -1.20000
AFIX   0
C57   1    0.589796    0.156444    0.422609    11.00000    0.06903    0.05761 =
         0.05577    0.01454    0.02739    0.01892
AFIX  43
H57   2    0.581494    0.184406    0.370058    11.00000   -1.20000
AFIX   0
C58   1    0.693322   -0.059573    0.554286    11.00000    0.07304    0.04756 =
         0.08587    0.00920    0.01221    0.01106
AFIX  33
H58A  2    0.710081   -0.102740    0.532089    11.00000   -1.50000
H58B  2    0.627437   -0.062623    0.585447    11.00000   -1.50000
H58C  2    0.763442   -0.043190    0.598578    11.00000   -1.50000
AFIX   0
C91   1    0.352680    0.486709    0.650132    11.00000    0.04629    0.02800 =
         0.04384    0.00134    0.01086   -0.00199
C92   1    0.269399    0.497663    0.705797    11.00000    0.04633    0.05043 =
         0.05302   -0.00414    0.01381   -0.00536
AFIX  43
H92   2    0.188994    0.486583    0.681706    11.00000   -1.20000
AFIX   0
C93   1    0.303983    0.524739    0.796340    11.00000    0.05909    0.05360 =
         0.05292   -0.00294    0.02268    0.00091
AFIX  43
H93   2    0.246641    0.531835    0.832092    11.00000   -1.20000
AFIX   0
C94   1    0.422416    0.541247    0.833918    11.00000    0.06252    0.03636 =
         0.04206    0.00100    0.01181    0.00234
C95   1    0.507129    0.530158    0.781093    11.00000    0.04748    0.04231 =
         0.04831    0.00102    0.00547   -0.00417
AFIX  43
H95   2    0.587661    0.540452    0.806236    11.00000   -1.20000
AFIX   0
C96   1    0.471426    0.503371    0.689564    11.00000    0.04583    0.03976 =
         0.04608   -0.00051    0.01240   -0.00254
AFIX  43
H96   2    0.529068    0.496511    0.654019    11.00000   -1.20000
AFIX   0
C97   1    0.569436    0.578869    0.969060    11.00000    0.07826    0.07245 =
         0.05239   -0.01240    0.00158   -0.00012
AFIX  33
H97A  2    0.575116    0.598477    1.030753    11.00000   -1.50000
H97B  2    0.606267    0.607778    0.930878    11.00000   -1.50000
H97C  2    0.610177    0.536808    0.976297    11.00000   -1.50000
AFIX   0
N1    3    0.187253    0.433481    0.408580    11.00000    0.04976    0.03617 =
         0.04297   -0.00053    0.00497    0.00057
N2    3    0.266770    0.275560    0.603080    11.00000    0.04528    0.03601 =
         0.04991    0.00108    0.01461   -0.00574
O1    4    0.662217   -0.015374    0.475383    11.00000    0.08367    0.04965 =
         0.06924    0.00089    0.02347    0.01758
O2    4    0.446430    0.569329    0.923629    11.00000    0.07444    0.06561 =
         0.04868   -0.01231    0.01154    0.00449
O3    4    0.036161    0.340167    0.495020    11.00000    0.04584    0.05547 =
         0.06655   -0.00197    0.01616   -0.00332
O4    4    0.521044    0.389801    0.523761    11.00000    0.04680    0.04324 =
         0.08063    0.00393    0.02334   -0.00493
S1    5    0.073542    0.536778    0.330485    11.00000    0.07072    0.05215 =
         0.06698    0.01255   -0.00485    0.00603
HKLF 4
REM  mo_ss17_0m
REM R1 =  0.0370 for   4873 Fo > 4sig(Fo)  and  0.0480 for all   5979 data
REM    415 parameters refined using      0 restraints
END
WGHT      0.0450      0.8381
REM Highest difference peak  0.293,  deepest hole -0.267,  1-sigma level  0.031
Q1    1   0.1568  0.5336  0.3266  11.00000  0.05    0.29
Q2    1   0.3766  0.3681  0.5409  11.00000  0.05    0.21
Q3    1   0.3182  0.4186  0.5477  11.00000  0.05    0.19
Q4    1   0.1720  0.2572  0.3793  11.00000  0.05    0.18
Q5    1   0.2518  0.3477  0.4050  11.00000  0.05    0.18
Q6    1   0.1743  0.3439  0.4571  11.00000  0.05    0.18
Q7    1   0.2775  0.3705  0.4890  11.00000  0.05    0.17
Q8    1   0.2980  0.3650  0.5797  11.00000  0.05    0.16
Q9    1   0.2577  0.2864  0.3754  11.00000  0.05    0.15
Q10   1   0.3346  0.4735  0.6001  11.00000  0.05    0.15
Q11   1   0.2613  0.4739  0.5223  11.00000  0.05    0.15
Q12   1   0.2050  0.3963  0.4232  11.00000  0.05    0.15
Q13   1   0.1218  0.2827  0.4345  11.00000  0.05    0.15
Q14   1   0.4119  0.2648  0.5690  11.00000  0.05    0.14
Q15   1   0.6194 -0.0921  0.5608  11.00000  0.05    0.14
Q16   1   0.4737  0.2622  0.5178  11.00000  0.05    0.14
Q17   1   0.2392  0.2386  0.3376  11.00000  0.05    0.13
Q18   1   0.4403  0.3141  0.5394  11.00000  0.05    0.13
Q19   1   0.0595  0.2493  0.3664  11.00000  0.05    0.13
Q20   1   0.0810  0.4869  0.3352  11.00000  0.05    0.13
;
