# Supplementary material for: 1′′-Allyl-5′′-(4-meth­oxy­benzyl­idene)-7′-(4-methoxy­phen­yl)-1′,3′,5′,6′,7′,7a′-hexa­hydro­dispiro­[ace­naphthyl­ene-1,5′-pyrrolo­[1,2-c][1,3]thia­zole-6′,3′′-piperidine]-2,4′′(1H)-dione
Source: Acta Crystallogr Sect E Struct Rep Online. 2013 Jul 27;69(Pt 8):o1345–6. doi: 10.1107/S1600536813020084 (PMC3793825; doi:10.1107/S1600536813020084)
Supplement: Supplementary file 2 [file e-69-o1345-Isup2.hkl]

#
# h,k,l, Fc-squared, Fo-squared, sigma(Fo-squared) and status flag
#
data_I
_shelx_title ' mo_ss17_0m'
_shelx_refln_list_code          4
_shelx_F_calc_maximum      236.34
_exptl_crystal_F_000      1328.00
_reflns_d_resolution_high  0.8255
 
loop_
 _symmetry_equiv_pos_as_xyz
 'x, y, z'
 '-x+1/2, y+1/2, -z+1/2'
 '-x, -y, -z'
 'x-1/2, -y-1/2, z-1/2'
 
_cell_length_a    11.3956
_cell_length_b    20.1346
_cell_length_c    14.3860
_cell_angle_alpha  90.000
_cell_angle_beta  103.153
_cell_angle_gamma  90.000
 
_shelx_F_squared_multiplier     1.000
 
loop_
 _refln_index_h
 _refln_index_k
 _refln_index_l
 _refln_F_squared_calc
 _refln_F_squared_meas
 _refln_F_squared_sigma
 _refln_observed_status
   2   0   0     1463.28     1508.01     20.82 o
   4   0   0       28.83        9.03      2.54 o
   6   0   0     1686.76     1542.60     24.34 o
   8   0   0     1196.57     1198.71     24.34 o
  10   0   0        0.00       -1.19      2.38 o
  12   0   0       65.89       63.57      8.48 o
   1   1   0       52.61       39.59      1.71 o
   2   1   0     6097.47     6157.07     56.91 o
   3   1   0    11026.91    10917.65    106.86 o
   4   1   0     4229.06     4040.37     44.79 o
   5   1   0     3278.25     3197.91     45.07 o
   6   1   0      486.78      503.62      6.56 o
   7   1   0      204.25      200.46      4.26 o
   8   1   0        2.57        2.49      1.94 o
   9   1   0        2.18        4.28      1.90 o
  10   1   0       38.02       41.09      2.68 o
  11   1   0      120.91      122.47      4.28 o
  12   1   0       72.61       72.49      3.81 o
  13   1   0       14.15       13.90      2.99 o
   0   2   0      728.85      580.70     12.59 o
   1   2   0    17981.75    17451.08    323.92 o
   2   2   0     2300.44     2404.05     45.69 o
   3   2   0     3455.25     3327.46     31.81 o
   4   2   0     2374.36     2259.87     22.21 o
   5   2   0       79.03       71.14      2.22 o
   6   2   0     1943.31     2110.69     22.08 o
   7   2   0      643.18      618.00      8.02 o
   8   2   0     1016.47      995.55     14.15 o
   9   2   0       12.26       11.35      2.36 o
  10   2   0       61.05       51.30      2.93 o
  11   2   0       43.58       45.59      3.07 o
  12   2   0      222.15      223.87      5.68 o
  13   2   0       11.76        9.42      2.79 o
   1   3   0      939.83      896.46     12.77 o
   2   3   0      408.37      377.25      9.00 o
   3   3   0     4266.65     4321.93     57.26 o
   4   3   0      977.99     1069.84     11.57 o
   5   3   0      302.93      291.55      3.86 o
   6   3   0      519.57      476.64      6.25 o
   7   3   0       82.32       96.39      3.26 o
   8   3   0       21.62       20.71      2.13 o
   9   3   0      347.88      381.01      6.78 o
  10   3   0      357.32      351.97      6.05 o
  11   3   0       29.67       34.17      2.84 o
  12   3   0        0.07        3.76      3.02 o
  13   3   0        4.18       -0.36      2.68 o
   0   4   0    30393.32    31031.07    405.89 o
   1   4   0     1000.40      952.37     11.44 o
   2   4   0     6529.98     6756.97     88.70 o
   3   4   0     2589.75     2658.98     35.88 o
   4   4   0      139.36      112.22      3.82 o
   5   4   0     4611.85     4789.93     37.53 o
   6   4   0       74.88       69.78      3.59 o
   7   4   0        0.67        1.49      1.20 o
   8   4   0       10.76       12.37      1.96 o
   9   4   0       11.46        6.60      1.82 o
  10   4   0        3.92        0.94      1.90 o
  11   4   0       13.71       12.46      3.07 o
  12   4   0        5.84        3.83      2.63 o
  13   4   0        0.67        3.79      2.72 o
   1   5   0       62.04       70.82      2.12 o
   2   5   0     1137.99     1143.70     14.11 o
   3   5   0      444.48      392.33      6.15 o
   4   5   0     2333.91     2251.49     21.63 o
   5   5   0      621.92      663.12      7.37 o
   6   5   0       35.90       51.07      2.39 o
   7   5   0       29.62       20.85      2.21 o
   8   5   0       53.49       65.63      3.08 o
   9   5   0      308.58      315.60      5.58 o
  10   5   0      147.80      170.45      6.81 o
  11   5   0      292.69      294.77      8.98 o
  12   5   0        5.23        8.62      2.67 o
  13   5   0       11.19       14.53      3.24 o
   0   6   0      817.69      883.29     13.34 o
   1   6   0     3843.10     3862.26     32.24 o
   2   6   0       35.81       34.96      1.89 o
   3   6   0        8.30       27.61      1.84 o
   4   6   0      110.85      108.41      3.20 o
   5   6   0     1500.65     1525.18     15.66 o
   6   6   0       27.29       28.28      1.59 o
   7   6   0       76.72       88.41      5.79 o
   8   6   0        0.32       -0.22      1.55 o
   9   6   0      548.28      520.71      9.25 o
  10   6   0      137.21      140.06      4.86 o
  11   6   0      180.33      202.24      5.72 o
  12   6   0       20.73       16.69      2.95 o
  13   6   0        6.16       10.00      3.12 o
   1   7   0      271.26      326.77      3.93 o
   2   7   0       77.25       77.06      2.78 o
   3   7   0     5256.42     5607.49     46.75 o
   4   7   0      573.06      702.32     11.23 o
   5   7   0       58.82       57.79      2.17 o
   6   7   0      313.40      314.62      5.68 o
   7   7   0      408.46      427.13     10.16 o
   8   7   0        8.69       14.16      2.43 o
   9   7   0       22.52       41.67      3.04 o
  10   7   0       51.32       42.63      3.27 o
  11   7   0       15.67       15.99      3.07 o
  12   7   0       13.01       22.65      3.10 o
   0   8   0        5.54        5.73      1.19 o
   1   8   0      221.61      258.04      4.08 o
   2   8   0     1050.13     1065.49     11.84 o
   3   8   0      731.05      710.60     12.63 o
   4   8   0     1588.07     1638.12     20.97 o
   5   8   0      105.66      128.27      2.66 o
   6   8   0      689.53      694.84     10.24 o
   7   8   0       99.26      108.91      7.82 o
   8   8   0      129.58      129.55      4.23 o
   9   8   0      210.42      225.08      5.53 o
  10   8   0        1.79        2.98      2.35 o
  11   8   0       93.09       97.99      4.63 o
  12   8   0       23.02       26.27      3.31 o
   1   9   0     6979.48     7348.45     55.19 o
   2   9   0     1203.51     1280.73     11.11 o
   3   9   0      540.27      552.57      7.78 o
   4   9   0      201.39      149.93      3.24 o
   5   9   0      107.64      116.48      4.30 o
   6   9   0      219.66      261.96     11.18 o
   7   9   0       31.10       23.13      4.42 o
   8   9   0      173.60      188.21      4.98 o
   9   9   0        7.37        6.17      2.27 o
  10   9   0       96.10       99.97      4.43 o
  11   9   0        0.49        2.87      2.54 o
  12   9   0       23.37       27.68      3.39 o
   0  10   0    14045.51    14830.63    155.51 o
   1  10   0      373.31      331.78      4.47 o
   2  10   0        2.94        9.80      0.99 o
   3  10   0     1945.98     1925.12     16.38 o
   4  10   0      958.92      974.65     13.19 o
   5  10   0      139.26      131.99      5.38 o
   6  10   0      608.01      592.72     21.30 o
   7  10   0       48.77       38.62      4.01 o
   8  10   0      665.20      690.29      9.65 o
   9  10   0       23.43       23.78      2.72 o
  10  10   0       30.74       16.02      3.51 o
  11  10   0        7.01       11.61      2.90 o
  12  10   0        2.47       -0.53      2.61 o
   1  11   0      271.17      235.81      3.63 o
   2  11   0     4068.78     4347.05     33.93 o
   3  11   0       30.77       34.70      1.84 o
   4  11   0      720.86      632.01      8.10 o
   5  11   0       14.65       12.38      2.14 o
   6  11   0       27.58       29.65      2.63 o
   7  11   0       54.81       46.83      2.85 o
   8  11   0       59.65       70.63      3.61 o
   9  11   0       10.51        6.08      2.38 o
  10  11   0       60.49       67.58      4.01 o
  11  11   0        0.03       -0.81      2.57 o
   0  12   0      170.83      160.75      4.42 o
   1  12   0      408.48      501.59      5.89 o
   2  12   0       35.81       35.55      1.68 o
   3  12   0      135.60      131.36      3.16 o
   4  12   0       73.33       74.86      3.04 o
   5  12   0      500.56      489.20      8.36 o
   6  12   0       15.28       13.78      2.51 o
   7  12   0        3.66        3.59      1.74 o
   8  12   0      344.70      352.01      6.89 o
   9  12   0       18.79       20.43      2.75 o
  10  12   0       46.59       39.00      3.49 o
  11  12   0        0.13       -1.73      3.46 o
   1  13   0       95.94       84.53      2.50 o
   2  13   0        2.13        3.13      1.04 o
   3  13   0       41.35       38.86      2.07 o
   4  13   0        1.96        0.33      2.28 o
   5  13   0      214.81      196.96      5.53 o
   6  13   0      120.72      131.91      4.99 o
   7  13   0      516.45      561.56      8.68 o
   8  13   0       27.48       23.76      2.50 o
   9  13   0       43.09       54.78      3.58 o
  10  13   0        0.06       -1.21      2.42 o
  11  13   0      322.95      352.34     14.28 o
   0  14   0      183.69      163.68      4.84 o
   1  14   0       73.06       74.31      3.45 o
   2  14   0      153.26      144.24      6.54 o
   3  14   0       18.25       19.02      1.82 o
   4  14   0      284.69      272.87      5.03 o
   5  14   0      279.30      267.17      5.24 o
   6  14   0       11.85       15.10      2.26 o
   7  14   0       10.54        6.10      2.53 o
   8  14   0        2.55        0.47      2.06 o
   9  14   0       50.32       53.40      3.48 o
  10  14   0      110.15      117.30      4.77 o
  11  14   0       32.17       30.94      3.84 o
   1  15   0      364.69      349.79      5.26 o
   2  15   0       32.91       33.95      2.38 o
   3  15   0      339.31      321.03      5.94 o
   4  15   0      271.22      255.84      5.53 o
   5  15   0      797.17      787.64     11.77 o
   6  15   0       19.10       11.54      2.55 o
   7  15   0        9.78       10.91      2.42 o
   8  15   0       79.54       68.17      3.97 o
   9  15   0       50.69       57.51      3.66 o
  10  15   0       74.95       75.32      4.65 o
   0  16   0      247.80      222.14      6.13 o
   1  16   0       95.81      102.05      3.99 o
   2  16   0      225.35      195.99      4.75 o
   3  16   0       89.66       87.15      4.17 o
   4  16   0       12.31       13.29      2.57 o
   5  16   0       29.45       38.73      3.18 o
   6  16   0       61.15       57.68      3.91 o
   7  16   0        0.01       -1.13      2.27 o
   8  16   0        2.44        3.71      2.64 o
   9  16   0       28.07       24.11      4.18 o
  10  16   0        9.47       14.68      4.03 o
   1  17   0       96.51      100.77      3.89 o
   2  17   0       62.60       55.66      3.15 o
   3  17   0      129.26      135.63      4.48 o
   4  17   0       49.65       55.48      5.27 o
   5  17   0       14.96       20.00      2.74 o
   6  17   0      433.10      404.94     10.75 o
   7  17   0        0.93       -1.28      2.57 o
   8  17   0       96.89       89.95      5.07 o
   9  17   0        1.29        4.27      3.36 o
   0  18   0       49.91       38.54      5.17 o
   1  18   0       98.21      108.53      4.66 o
   2  18   0      139.63      126.75      4.58 o
   3  18   0      120.49      128.16      4.61 o
   4  18   0      186.05      184.25      5.99 o
   5  18   0       21.62       14.70      2.76 o
   6  18   0       84.70       90.64      4.87 o
   7  18   0       24.21       27.25      3.57 o
   8  18   0       11.37        8.24      3.71 o
   9  18   0      101.08      120.11      8.93 o
   1  19   0      482.04      412.79      9.86 o
   2  19   0       28.52       44.58      3.24 o
   3  19   0       66.27       61.97      3.66 o
   4  19   0       85.85      103.08      5.09 o
   5  19   0        6.64        9.88      3.79 o
   6  19   0       17.69       12.12      3.54 o
   7  19   0       16.21        7.76      3.61 o
   8  19   0        9.02       14.32      4.04 o
   0  20   0        8.01        9.96      4.64 o
   1  20   0       43.08       28.67      3.50 o
   2  20   0      230.27      219.90      6.18 o
   3  20   0        3.88        8.30      2.79 o
   4  20   0       51.39       51.14      4.21 o
   5  20   0        2.22        1.37      2.46 o
   6  20   0        2.19        0.94      2.74 o
   7  20   0        0.70       -1.66      3.33 o
   1  21   0      156.18      160.50      6.29 o
   2  21   0        3.81       12.23      3.18 o
   3  21   0       63.41       66.58      4.70 o
   4  21   0      317.06      345.90      8.71 o
   5  21   0        9.78        8.96      2.89 o
   6  21   0      233.49      249.53     10.23 o
   0  22   0       21.77       23.64      5.03 o
   1  22   0       14.16        9.94      3.16 o
   2  22   0       65.15       71.25      5.71 o
   3  22   0      136.75      125.95      7.09 o
   4  22   0        7.82        7.09      3.12 o
   5  22   0        1.74        2.59      3.94 o
   1  23   0        5.41       17.76      3.46 o
   2  23   0        3.35        6.22      5.69 o
   3  23   0       41.21       43.66      7.08 o
   4  23   0       20.85       22.19      5.53 o
   0  24   0       21.45       17.00      5.09 o
   1  24   0       52.29       40.01      4.37 o
   2  24   0       71.66       68.55      6.10 o
 -13   0   1        6.42       -0.63      3.19 o
 -11   0   1      151.09      164.36      6.66 o
  -9   0   1       54.87       48.25      3.70 o
  -7   0   1     1624.23     1417.99     18.50 o
  -5   0   1      660.27      620.47     15.15 o
  -3   0   1     5569.93     5988.79    111.03 o
   1   0   1      557.02      376.89      9.51 o
   3   0   1    22209.88    20409.48    269.29 o
   5   0   1       45.84       53.25      2.82 o
   7   0   1      983.45     1020.33     18.49 o
   9   0   1      459.25      399.72      8.58 o
  11   0   1       38.22       25.81      3.81 o
  13   0   1       34.38       34.67      4.53 o
 -13   1   1       31.49       32.31      3.50 o
 -12   1   1        7.16       15.56      2.57 o
 -11   1   1        3.06        2.88      2.06 o
 -10   1   1      262.76      251.55      5.30 o
  -9   1   1      134.19      132.08      3.83 o
  -8   1   1        0.00       -0.73      1.46 o
  -7   1   1       14.23        3.34      1.28 o
  -6   1   1      254.69      228.18      4.20 o
  -5   1   1      486.31      540.93      7.52 o
  -4   1   1     3841.77     3880.54     29.73 o
  -3   1   1      985.31      988.58     11.98 o
  -2   1   1    24169.44    24216.33    316.63 o
   1   1   1     8920.46     9258.51     99.41 o
   2   1   1     1616.31     1677.63     16.49 o
   3   1   1     3093.51     3028.84     29.27 o
   4   1   1     6621.39     5963.11     65.04 o
   5   1   1       56.46       62.71      2.94 o
   6   1   1     3834.29     4039.62     35.17 o
   7   1   1      532.43      521.20      7.14 o
   8   1   1      930.32      911.39     12.57 o
   9   1   1        4.08        0.79      2.16 o
  10   1   1       57.50       58.97      3.10 o
  11   1   1      257.56      257.46      5.63 o
  12   1   1        6.85        8.55      2.62 o
  13   1   1        6.52        2.14      2.65 o
 -13   2   1        7.50        8.82      2.80 o
 -12   2   1       86.02       89.88      4.16 o
 -11   2   1       83.19       84.46      4.84 o
 -10   2   1      357.64      352.58      7.29 o
  -9   2   1        8.13        3.11      1.71 o
  -8   2   1      596.84      610.11      8.31 o
  -7   2   1     1270.64     1246.39     11.85 o
  -6   2   1       19.67        8.72      1.54 o
  -5   2   1     2739.48     2586.31     23.02 o
  -4   2   1      516.87      443.43      6.54 o
  -3   2   1     3654.49     3528.82     38.57 o
  -2   2   1    10291.21    10233.74    188.08 o
  -1   2   1     6811.27     6485.38    119.43 o
   0   2   1       78.58       86.28      2.92 o
   1   2   1       10.22        3.21      0.66 o
   2   2   1     5950.45     6057.13     56.22 o
   3   2   1     4805.94     4652.69     50.68 o
   4   2   1      365.99      306.02      5.49 o
   5   2   1      263.96      267.58      4.92 o
   6   2   1      268.49      236.04      4.18 o
   7   2   1     3483.44     3427.16     30.75 o
   8   2   1        0.80        3.68      2.64 o
   9   2   1      531.89      530.68      7.21 o
  10   2   1       82.81       76.41      3.93 o
  11   2   1       23.87       28.73      2.73 o
  12   2   1       87.54       92.79      4.17 o
  13   2   1       53.49       40.80      3.64 o
 -13   3   1        2.76        2.96      2.71 o
 -12   3   1      309.92      360.25      7.65 o
 -11   3   1       24.68       24.51      2.70 o
 -10   3   1      209.69      223.22      5.85 o
  -9   3   1      519.79      470.06      7.52 o
  -8   3   1      521.78      519.19      7.58 o
  -7   3   1     2982.06     3008.76     27.47 o
  -6   3   1      486.56      435.82      9.53 o
  -5   3   1      696.37      636.12      7.25 o
  -4   3   1     5172.23     5142.07     54.95 o
  -3   3   1    11188.21    11093.81    145.03 o
  -2   3   1     8541.70     9234.86    121.62 o
  -1   3   1     4721.90     4613.27     49.48 o
   0   3   1     3914.44     3986.76     42.56 o
   1   3   1     1079.93     1089.87     15.30 o
   2   3   1    24878.19    24785.50    266.51 o
   3   3   1     1000.60      904.90      9.71 o
   4   3   1      183.83      284.14      4.39 o
   5   3   1      207.70      226.10      5.74 o
   6   3   1        1.12        0.11      1.42 o
   7   3   1      412.62      419.03      5.57 o
   8   3   1      428.39      428.78      6.63 o
   9   3   1      129.75      122.40      3.72 o
  10   3   1       12.31        8.89      2.05 o
  11   3   1      131.05      150.22      4.73 o
  12   3   1       14.46       13.13      2.77 o
  13   3   1        1.00       -1.27      2.55 o
 -13   4   1        1.60        4.04      2.94 o
 -12   4   1       23.59       17.48      3.02 o
 -11   4   1      290.89      293.60      6.65 o
 -10   4   1       24.47       17.01      3.20 o
  -9   4   1      396.40      424.10      6.46 o
  -8   4   1      448.63      465.05      7.10 o
  -7   4   1      418.82      386.19      7.49 o
  -6   4   1     2486.55     2443.33     22.49 o
  -5   4   1        1.45       -0.54      1.44 o
  -4   4   1      275.66      334.38      5.34 o
  -3   4   1     1852.80     1910.90     38.28 o
  -2   4   1     1082.26     1042.93     12.74 o
  -1   4   1     6944.90     6824.13     99.02 o
   0   4   1      540.92      547.43      5.97 o
   1   4   1     1396.01     1259.78     14.32 o
   2   4   1     2690.18     2796.01     30.75 o
   3   4   1       12.72        1.45      0.71 o
   4   4   1     1189.97     1166.43     20.62 o
   5   4   1       23.46       25.65      1.33 o
   6   4   1      791.16      834.46      9.18 o
   7   4   1      183.16      174.18      3.55 o
   8   4   1        0.05       -0.64      1.28 o
   9   4   1      116.56      107.27      5.18 o
  10   4   1       18.71       17.64      2.30 o
  11   4   1      263.36      246.79      8.12 o
  12   4   1       16.74       12.58      2.88 o
  13   4   1        5.09       10.15      3.01 o
 -13   5   1        4.07        4.25      2.81 o
 -12   5   1       43.64       39.87      3.57 o
 -11   5   1       11.04        4.83      2.82 o
 -10   5   1       32.67       36.53      3.05 o
  -9   5   1       97.26      100.40      3.55 o
  -8   5   1      129.02      136.88      3.96 o
  -7   5   1      594.60      562.02      8.74 o
  -6   5   1     1917.12     1965.60     20.65 o
  -5   5   1      682.27      717.67     10.94 o
  -4   5   1       62.05       58.28      2.07 o
  -3   5   1      727.58      649.07     11.04 o
  -2   5   1      450.39      441.37      6.73 o
  -1   5   1     1963.94     1946.22     22.13 o
   0   5   1     3463.73     3577.54     33.70 o
   1   5   1     9060.04     9198.87     98.49 o
   2   5   1        0.68        0.82      1.05 o
   3   5   1       12.49       10.32      1.09 o
   4   5   1      263.56      278.25      3.67 o
   5   5   1      177.59      169.50      2.86 o
   6   5   1      260.16      230.91      4.13 o
   7   5   1      410.14      396.97      5.47 o
   8   5   1       33.09       33.07      2.12 o
   9   5   1      903.93      892.32     10.21 o
  10   5   1       18.65       23.64      2.73 o
  11   5   1      122.70      116.21      4.81 o
  12   5   1       45.42       47.56      3.66 o
 -13   6   1       98.59      120.84      5.89 o
 -12   6   1       12.96       15.32      2.95 o
 -11   6   1        0.43        1.82      2.41 o
 -10   6   1        0.29        1.86      2.22 o
  -9   6   1       50.45       51.84      3.20 o
  -8   6   1        2.37        0.32      2.06 o
  -7   6   1     1014.20      997.45     14.74 o
  -6   6   1      210.19      232.93      4.53 o
  -5   6   1       26.03       24.51      1.71 o
  -4   6   1      927.95      969.23     13.08 o
  -3   6   1        9.17        7.26      2.20 o
  -2   6   1       87.82       84.15      3.62 o
  -1   6   1      214.88      237.81      3.64 o
   0   6   1     1133.73     1101.48     10.09 o
   1   6   1      648.97      656.26      8.94 o
   2   6   1      302.86      358.20      5.23 o
   3   6   1     3969.15     4074.26     43.84 o
   4   6   1      672.89      658.78      7.74 o
   5   6   1       84.22       99.57      2.43 o
   6   6   1     1246.57     1212.25     12.47 o
   7   6   1      103.91       97.39      3.21 o
   8   6   1      350.70      376.89      6.99 o
   9   6   1      179.14      175.68      5.66 o
  10   6   1      320.73      361.77      7.05 o
  11   6   1       99.43       90.60      4.40 o
  12   6   1       44.33       59.39      4.02 o
 -13   7   1        2.25        2.34      3.01 o
 -12   7   1       53.40       64.37      4.13 o
 -11   7   1        6.42        5.80      2.61 o
 -10   7   1      427.79      446.37      8.05 o
  -9   7   1       71.57       70.45      3.61 o
  -8   7   1       11.55       11.00      2.62 o
  -7   7   1     1657.15     1671.63     21.08 o
  -6   7   1        0.07       -0.59      1.18 o
  -5   7   1      389.56      374.72      5.57 o
  -4   7   1       20.79       10.65      1.42 o
  -3   7   1      219.39      225.67      3.77 o
  -2   7   1     2539.21     2426.35     23.88 o
  -1   7   1     1382.58     1492.66     12.25 o
   0   7   1     4466.53     4537.30     37.87 o
   1   7   1     4700.11     4764.19     51.65 o
   2   7   1        1.48       -0.27      1.13 o
   3   7   1      687.23      648.20      6.12 o
   4   7   1      212.63      198.76      3.13 o
   5   7   1       17.71        7.95      1.08 o
   6   7   1       14.82       11.86      1.41 o
   7   7   1       73.92       78.89      3.25 o
   8   7   1        0.94        1.69      1.69 o
   9   7   1      438.88      427.94      7.32 o
  10   7   1       30.99       34.45      3.06 o
  11   7   1       90.15       70.17      3.98 o
  12   7   1      152.84      152.07      8.04 o
 -12   8   1       17.24       22.14      3.27 o
 -11   8   1        0.49        0.75      2.43 o
 -10   8   1      281.84      286.01     12.19 o
  -9   8   1      368.16      365.89      6.96 o
  -8   8   1      832.56      834.40     13.85 o
  -7   8   1        3.50        1.34      2.51 o
  -6   8   1      417.69      412.65      6.91 o
  -5   8   1        6.79       15.77      2.15 o
  -4   8   1      237.11      276.88      4.74 o
  -3   8   1      802.85      892.45     10.26 o
  -2   8   1     2144.43     2114.86     18.89 o
  -1   8   1      314.00      280.72      4.30 o
   0   8   1      168.80      145.36      3.73 o
   1   8   1    18655.56    19079.69    175.83 o
   2   8   1      627.80      695.43      7.39 o
   3   8   1     1125.92     1145.66     13.45 o
   4   8   1     2861.10     2957.97     23.26 o
   5   8   1       56.46       43.26      1.73 o
   6   8   1       80.62       64.05      2.40 o
   7   8   1        0.34        1.70      1.54 o
   8   8   1        1.51       -0.83      1.66 o
   9   8   1      215.46      209.45      5.45 o
  10   8   1      138.03      122.27      4.71 o
  11   8   1        0.36        1.35      2.34 o
  12   8   1       15.98       20.71      3.09 o
 -12   9   1        1.08        4.48      3.42 o
 -11   9   1       30.46       24.46      3.17 o
 -10   9   1      113.69      112.38      4.81 o
  -9   9   1       10.23        8.85      2.32 o
  -8   9   1        0.02       -0.79      1.76 o
  -7   9   1       46.27       38.99      4.27 o
  -6   9   1      149.03      177.17      6.55 o
  -5   9   1     1145.08     1173.99     13.99 o
  -4   9   1     1776.80     1713.03     13.75 o
  -3   9   1      937.75      999.09     10.41 o
  -2   9   1      718.27      747.01      8.17 o
  -1   9   1     2205.29     2543.75     20.32 o
   0   9   1      866.28      990.67      8.99 o
   1   9   1     6761.87     7044.40     52.99 o
   2   9   1      330.94      415.81      5.20 o
   3   9   1        2.95        1.30      0.78 o
   4   9   1      517.49      521.39      8.48 o
   5   9   1        8.88        8.85      1.32 o
   6   9   1        1.38        2.36      1.61 o
   7   9   1      171.47      178.87      4.68 o
   8   9   1      178.10      163.20      4.54 o
   9   9   1      114.18      100.09      4.19 o
  10   9   1      100.75      114.72      5.34 o
  11   9   1      111.96      100.84      4.68 o
  12   9   1       19.74       11.93      3.38 o
 -12  10   1       25.47       25.90      3.53 o
 -11  10   1      100.64      116.23      7.81 o
 -10  10   1      480.70      543.23      9.30 o
  -9  10   1       21.64       29.68      3.09 o
  -8  10   1        5.38        3.94      2.02 o
  -7  10   1       10.59        8.21      2.90 o
  -6  10   1        2.65       -1.10      2.21 o
  -5  10   1      234.19      247.08      4.19 o
  -4  10   1       58.23       49.33      1.95 o
  -3  10   1      100.92      121.08      3.18 o
  -2  10   1        8.99       29.90      1.44 o
  -1  10   1       55.28       83.89      3.34 o
   0  10   1      918.66     1035.68     10.13 o
   1  10   1     3107.27     3147.14     24.94 o
   2  10   1       35.90       55.49      2.01 o
   3  10   1      545.13      434.51      5.53 o
   4  10   1        3.45        1.97      0.85 o
   5  10   1      162.41      135.21      3.39 o
   6  10   1      621.08      575.07      8.48 o
   7  10   1       17.59       18.45      2.29 o
   8  10   1      100.99       95.85      3.97 o
   9  10   1       14.30       15.91      2.55 o
  10  10   1        1.39        3.10      2.37 o
  11  10   1        0.37       -1.22      2.44 o
  12  10   1        1.54        1.11      3.04 o
 -12  11   1        8.43       12.50      3.66 o
 -11  11   1       72.79       78.43      4.55 o
 -10  11   1       72.80       75.53      4.21 o
  -9  11   1       60.08       54.59      3.51 o
  -8  11   1       30.63       23.57      2.58 o
  -7  11   1       24.18       19.79      2.24 o
  -6  11   1      556.08      548.33      8.06 o
  -5  11   1       64.81       54.92      2.48 o
  -4  11   1        4.58       12.56      1.38 o
  -3  11   1      235.68      193.81      3.93 o
  -2  11   1     2360.24     2652.64     23.83 o
  -1  11   1      825.82      835.83      9.07 o
   0  11   1     2384.21     2740.60     22.19 o
   1  11   1      952.94      957.82      9.14 o
   2  11   1     1255.87     1229.38     10.34 o
   3  11   1       78.02       81.69      2.59 o
   4  11   1       36.64       36.51      2.75 o
   5  11   1     1569.70     1520.98     29.41 o
   6  11   1      108.20       99.70      3.41 o
   7  11   1       50.79       54.91      3.64 o
   8  11   1     1405.49     1366.48     15.51 o
   9  11   1        1.94       -1.01      2.03 o
  10  11   1      211.03      254.62      7.38 o
  11  11   1        4.63        5.95      3.12 o
 -11  12   1       37.75       33.57      3.58 o
 -10  12   1       35.93       38.55      3.54 o
  -9  12   1       50.93       52.42      3.56 o
  -8  12   1      118.25      116.70      5.31 o
  -7  12   1       17.68       14.48      2.24 o
  -6  12   1       11.50        8.86      2.12 o
  -5  12   1     1124.34     1121.47     11.40 o
  -4  12   1     1139.08     1160.03     11.76 o
  -3  12   1      376.02      343.76      7.72 o
  -2  12   1        4.66        4.77      1.06 o
  -1  12   1      144.30      140.87      2.97 o
   0  12   1        0.54       -0.18      1.32 o
   1  12   1      596.76      564.62      6.95 o
   2  12   1      857.49      818.52      8.28 o
   3  12   1      115.20       97.69      2.44 o
   4  12   1      151.75      145.82      4.22 o
   5  12   1      190.94      182.94      5.67 o
   6  12   1        0.17       -1.11      2.21 o
   7  12   1      180.73      179.69      4.57 o
   8  12   1        2.66        3.90      2.00 o
   9  12   1       12.58       11.79      2.51 o
  10  12   1       26.92       22.96      3.53 o
  11  12   1        7.40       15.46      5.05 o
 -11  13   1        9.41       12.41      3.10 o
 -10  13   1      710.01      771.80     11.76 o
  -9  13   1        4.70        5.36      2.50 o
  -8  13   1       47.59       41.26      2.96 o
  -7  13   1        3.11        0.37      1.77 o
  -6  13   1      329.15      326.02      5.81 o
  -5  13   1     2982.38     2977.66     25.22 o
  -4  13   1     1823.19     1777.88     15.17 o
  -3  13   1       46.93       35.42      2.25 o
  -2  13   1       51.52       47.28      2.13 o
  -1  13   1        3.97        1.85      1.05 o
   0  13   1      160.04      138.07      3.02 o
   1  13   1      382.58      381.22      5.11 o
   2  13   1      251.15      224.38      3.55 o
   3  13   1        8.32        6.81      1.69 o
   4  13   1       40.26       34.26      2.74 o
   5  13   1      340.17      312.68      7.59 o
   6  13   1       76.16       90.87      3.72 o
   7  13   1      774.73      746.21      9.39 o
   8  13   1      135.52      147.03      4.48 o
   9  13   1        2.99        2.05      2.08 o
  10  13   1       52.09       52.00      4.55 o
  11  13   1       10.24       11.01      3.19 o
 -11  14   1       29.37       34.03      3.48 o
 -10  14   1        5.84        6.65      2.58 o
  -9  14   1       12.85        8.09      2.46 o
  -8  14   1       86.53       87.79      3.84 o
  -7  14   1       49.08       50.17      3.01 o
  -6  14   1      170.16      178.08      4.99 o
  -5  14   1     1261.26     1214.80     20.40 o
  -4  14   1       58.60       61.33      2.86 o
  -3  14   1      521.81      507.73      7.55 o
  -2  14   1      170.58      177.01      4.20 o
  -1  14   1       24.52       18.63      1.56 o
   0  14   1       89.99       88.75      2.69 o
   1  14   1        0.27        0.17      1.09 o
   2  14   1      230.41      232.91      4.10 o
   3  14   1        6.72        3.25      1.44 o
   4  14   1       15.02       18.62      2.50 o
   5  14   1        0.15       -0.40      1.56 o
   6  14   1      125.89      128.61      4.89 o
   7  14   1        3.87        7.08      2.65 o
   8  14   1      109.10      105.50      4.13 o
   9  14   1       46.77       48.33      3.73 o
  10  14   1      165.54      178.96      5.99 o
 -10  15   1       57.71       55.47      4.53 o
  -9  15   1      154.75      154.35      6.21 o
  -8  15   1       14.83        8.93      2.78 o
  -7  15   1       95.26       87.65      4.65 o
  -6  15   1      107.97       96.99      5.30 o
  -5  15   1      648.81      596.05     12.02 o
  -4  15   1        0.51       -0.82      1.63 o
  -3  15   1       36.08       36.85      2.53 o
  -2  15   1       80.39       78.72      3.88 o
  -1  15   1      413.39      415.59      6.13 o
   0  15   1     1023.23     1059.04     11.85 o
   1  15   1       64.32       61.34      2.53 o
   2  15   1      363.45      354.03      6.60 o
   3  15   1       56.62       48.30      2.81 o
   4  15   1       45.17       32.77      2.59 o
   5  15   1      135.01      133.23      4.08 o
   6  15   1       14.12       14.26      2.37 o
   7  15   1      829.35      801.85     11.13 o
   8  15   1      210.39      250.46      7.08 o
   9  15   1      161.08      190.62      6.69 o
  10  15   1       68.33       75.19      4.68 o
 -10  16   1       64.91       74.17      5.23 o
  -9  16   1      148.14      150.05      9.24 o
  -8  16   1       44.95       49.37      4.07 o
  -7  16   1        6.98        7.12      3.30 o
  -6  16   1      177.41      157.44      5.70 o
  -5  16   1       46.61       46.44      5.71 o
  -4  16   1     1008.32      914.13     10.74 o
  -3  16   1        0.35       -0.82      1.64 o
  -2  16   1       54.03       58.22      3.14 o
  -1  16   1        1.32        0.04      1.57 o
   0  16   1        1.07        0.68      1.38 o
   1  16   1      481.46      487.92      8.33 o
   2  16   1        0.00        1.29      1.68 o
   3  16   1      338.05      296.22      7.10 o
   4  16   1      750.10      677.77     10.73 o
   5  16   1       90.17       98.73      4.25 o
   6  16   1        6.53        3.01      2.47 o
   7  16   1        0.74       -0.12      2.17 o
   8  16   1        1.41       -0.96      2.62 o
   9  16   1        1.38        3.10      2.94 o
  -9  17   1       16.19       19.12      3.48 o
  -8  17   1       30.29       30.46      3.92 o
  -7  17   1       10.82       10.91      2.98 o
  -6  17   1        3.25       -0.88      2.46 o
  -5  17   1     1396.48     1383.69     18.12 o
  -4  17   1       54.81       63.03      3.54 o
  -3  17   1       33.10       27.64      2.69 o
  -2  17   1      108.13      100.21      3.96 o
  -1  17   1      411.05      431.58      7.27 o
   0  17   1      214.57      218.81      5.75 o
   1  17   1        0.01       -0.84      1.68 o
   2  17   1      131.99      152.53      4.66 o
   3  17   1       48.59       54.59      3.61 o
   4  17   1       74.37       70.66      4.02 o
   5  17   1       23.72       24.88      4.27 o
   6  17   1       32.50       30.16      3.38 o
   7  17   1        5.17       -1.44      2.88 o
   8  17   1       86.76       99.45     12.58 o
   9  17   1       15.12       10.11      3.57 o
  -9  18   1        0.14       -1.75      3.61 o
  -8  18   1      105.71      113.88      5.84 o
  -7  18   1       11.83       15.57      3.10 o
  -6  18   1       67.27       68.34      4.47 o
  -5  18   1       64.12       61.72      4.77 o
  -4  18   1        3.26        3.41      2.48 o
  -3  18   1      162.86      163.20      7.65 o
  -2  18   1      720.29      713.12     10.18 o
  -1  18   1      241.34      278.57      6.16 o
   0  18   1     1135.55     1150.58     15.50 o
   1  18   1       37.54       51.41      3.26 o
   2  18   1      924.02      908.59     11.77 o
   3  18   1       29.82       35.91      3.29 o
   4  18   1       85.12       66.85      5.31 o
   5  18   1      620.54      656.49     11.24 o
   6  18   1      205.59      193.81      7.43 o
   7  18   1        8.45        4.32      3.22 o
   8  18   1        6.15        1.68      3.44 o
  -8  19   1        8.12        7.97      3.35 o
  -7  19   1        1.78        6.87      2.94 o
  -6  19   1       10.31        5.58      3.10 o
  -5  19   1        5.00        9.04      3.12 o
  -4  19   1        1.25        0.43      2.60 o
  -3  19   1       61.46       58.30      3.61 o
  -2  19   1      912.62      946.52     17.76 o
  -1  19   1     1312.36     1271.94     14.99 o
   0  19   1       22.51       12.07      2.98 o
   1  19   1       74.92       68.29      5.67 o
   2  19   1        3.09        4.05      2.10 o
   3  19   1       29.87       33.97      3.37 o
   4  19   1       82.21       78.32      4.55 o
   5  19   1        0.05       -1.11      2.22 o
   6  19   1        9.35        3.10      3.28 o
   7  19   1       65.55       41.71      4.81 o
   8  19   1        0.45        2.78      3.52 o
  -7  20   1        0.86        0.01      2.93 o
  -6  20   1       45.77       40.95      4.14 o
  -5  20   1        6.98        7.36      3.28 o
  -4  20   1       17.92       17.25      3.07 o
  -3  20   1       26.62       37.66      3.31 o
  -2  20   1      261.95      284.71      8.37 o
  -1  20   1        3.03        4.93      2.63 o
   0  20   1      148.91      127.80      5.59 o
   1  20   1      253.81      242.80      7.00 o
   2  20   1        8.99        6.46      2.61 o
   3  20   1      107.31      112.53      7.23 o
   4  20   1       58.23       56.89      4.31 o
   5  20   1       53.83       39.67      4.15 o
   6  20   1       69.81       71.66      5.75 o
   7  20   1       14.14       19.01      4.23 o
  -6  21   1       66.51       64.51      4.88 o
  -5  21   1       84.56       81.90      5.19 o
  -4  21   1        5.95        1.52      2.64 o
  -3  21   1      229.52      243.95      6.51 o
  -2  21   1       70.62       61.48      4.58 o
  -1  21   1      421.93      434.43      9.35 o
   0  21   1        2.06       -0.93      2.53 o
   1  21   1      113.93      121.81      5.78 o
   2  21   1      158.62      184.24     10.58 o
   3  21   1       80.74       90.17      5.18 o
   4  21   1        2.17       -1.64      3.27 o
   5  21   1        5.21        3.13      3.15 o
   6  21   1        9.92        9.80      4.89 o
  -5  22   1        3.01        2.37      2.98 o
  -4  22   1        1.59        7.60      2.86 o
  -3  22   1        1.54       -1.58      3.16 o
  -2  22   1       51.15       64.18      4.72 o
  -1  22   1        2.57        7.53      3.07 o
   0  22   1       62.34       79.19      5.03 o
   1  22   1        0.49        3.48      2.94 o
   2  22   1       64.25       68.27      5.59 o
   3  22   1       78.72       77.69      5.76 o
   4  22   1        1.30        2.40      3.36 o
   5  22   1       11.99       16.93      3.71 o
  -4  23   1      236.56      265.90      8.33 o
  -3  23   1        0.59       -0.20      3.41 o
  -2  23   1       27.47       36.18      4.11 o
  -1  23   1       87.18       80.85      5.49 o
   0  23   1       18.36       21.45      3.57 o
   1  23   1       27.50       34.94      6.64 o
   2  23   1        0.82        1.49      3.29 o
   3  23   1        0.08       -1.96      3.92 o
   4  23   1      172.61      187.05     10.11 o
  -2  24   1       40.58       41.09      5.21 o
  -1  24   1       10.25       15.93      3.60 o
   0  24   1       13.06        4.17      3.44 o
   1  24   1       33.71       35.72      5.08 o
   2  24   1       69.01       65.79     10.63 o
 -12   0   2       78.13       67.36      5.15 o
 -10   0   2       21.30       14.92      4.31 o
  -8   0   2      140.61      119.73      6.68 o
  -6   0   2       10.57        1.46      1.38 o
  -4   0   2     2784.43     2241.85     30.44 o
  -2   0   2     5805.25     5668.20    105.42 o
   0   0   2    15675.34    15785.84    291.66 o
   2   0   2    55856.88    55133.52    719.24 o
   4   0   2      190.88      256.49      8.76 o
   6   0   2     2358.74     2241.82     26.47 o
   8   0   2     1036.67     1005.75     19.30 o
  10   0   2        0.24       -1.17      2.34 o
  12   0   2      200.51      205.55      7.82 o
 -13   1   2        0.74       -0.18      2.51 o
 -12   1   2        5.91        6.35      2.34 o
 -11   1   2        0.04       -0.95      1.91 o
 -10   1   2      165.83      162.28      4.58 o
  -9   1   2     1395.94     1380.05     13.73 o
  -8   1   2      446.59      437.61      6.04 o
  -7   1   2      459.68      429.94      6.05 o
  -6   1   2      372.05      407.68      5.63 o
  -5   1   2      262.70      224.32      6.51 o
  -4   1   2     3805.66     3857.59     35.76 o
  -3   1   2    29017.87    26700.55    428.87 o
  -2   1   2     1092.37     1207.42     13.93 o
  -1   1   2     1789.85     1707.13     18.79 o
   0   1   2      144.31      114.92      3.53 o
   1   1   2     8278.36     8585.99     91.73 o
   2   1   2     5181.93     5189.44     48.49 o
   3   1   2     1776.60     1791.25     27.64 o
   4   1   2     2305.43     2309.96     44.10 o
   5   1   2     2720.45     2838.09     24.76 o
   6   1   2       75.23       84.12      2.51 o
   7   1   2      377.65      352.79      6.83 o
   8   1   2       22.33       24.66      2.20 o
   9   1   2       14.69       12.70      1.89 o
  10   1   2       79.73       86.34      3.51 o
  11   1   2       94.69       94.93      3.96 o
  12   1   2       42.11       42.61      3.21 o
 -13   2   2       43.89       47.52      3.82 o
 -12   2   2        4.52       10.93      2.42 o
 -11   2   2        6.44       -0.20      2.07 o
 -10   2   2      586.59      586.87      8.17 o
  -9   2   2       64.26       55.60      2.88 o
  -8   2   2      172.03      169.94      3.86 o
  -7   2   2      366.45      321.47      4.99 o
  -6   2   2     1555.35     1649.94     15.82 o
  -5   2   2     3802.60     3969.24     33.58 o
  -4   2   2      442.21      338.77      6.60 o
  -3   2   2      788.29      657.80     13.62 o
  -2   2   2    32842.68    32295.63    427.28 o
  -1   2   2    24186.99    23446.80    305.85 o
   0   2   2     3797.77     3579.84     38.67 o
   1   2   2     5139.38     5439.09     58.55 o
   2   2   2    25540.46    25609.62    275.90 o
   3   2   2     4355.74     4356.63     47.77 o
   4   2   2     2956.06     3117.29     43.30 o
   5   2   2       30.19       32.88      3.69 o
   6   2   2     1548.67     1509.38     14.81 o
   7   2   2      121.73      133.70      3.99 o
   8   2   2       46.89       52.32      2.72 o
   9   2   2      248.75      254.04      6.85 o
  10   2   2      200.34      200.02      6.09 o
  11   2   2       19.59       19.50      2.52 o
  12   2   2        1.95        0.85      2.30 o
 -13   3   2        0.99       -1.24      2.47 o
 -12   3   2       41.51       36.60      3.46 o
 -11   3   2      216.63      220.17      6.95 o
 -10   3   2      606.57      645.87      8.69 o
  -9   3   2      392.63      415.81      7.76 o
  -8   3   2       23.06       22.05      1.86 o
  -7   3   2       17.01        8.23      1.54 o
  -6   3   2      427.46      400.93      6.22 o
  -5   3   2      420.11      414.93      5.24 o
  -4   3   2      204.14      216.01      3.54 o
  -3   3   2     1939.77     1926.05     26.47 o
  -2   3   2     5430.92     5212.23     97.64 o
  -1   3   2     2244.49     2148.80     23.57 o
   0   3   2     3212.49     3535.16     33.08 o
   1   3   2        4.97        7.68      1.43 o
   2   3   2      219.11      219.04      3.74 o
   3   3   2      598.62      698.88      9.39 o
   4   3   2      139.34       90.13      2.72 o
   5   3   2    12996.05    13301.33    164.47 o
   6   3   2       83.69       63.75      2.40 o
   7   3   2      623.37      603.45      7.75 o
   8   3   2      183.56      182.49      4.39 o
   9   3   2      397.63      367.05      5.91 o
  10   3   2      248.93      219.51      4.96 o
  11   3   2       63.56       66.10      3.48 o
  12   3   2        2.24        2.40      2.47 o
 -13   4   2       16.36       21.17      3.30 o
 -12   4   2        2.16        2.85      3.35 o
 -11   4   2       17.99       20.03      2.87 o
 -10   4   2      268.34      264.45      5.53 o
  -9   4   2      410.06      383.78      6.10 o
  -8   4   2       21.38       20.98      1.99 o
  -7   4   2      172.40      150.77      4.95 o
  -6   4   2      936.99      913.12      9.75 o
  -5   4   2     1030.38     1167.83     11.39 o
  -4   4   2     6841.52     6856.27     62.32 o
  -3   4   2        1.13       11.16      9.38 o
  -2   4   2     5677.14     6003.01     79.50 o
  -1   4   2      623.75      624.64      7.77 o
   0   4   2    19472.32    19543.83    208.31 o
   1   4   2     6640.59     7051.09     75.12 o
   2   4   2     2479.43     2689.23     29.11 o
   3   4   2       61.37       51.74      2.31 o
   4   4   2     1278.40     1326.17     14.14 o
   5   4   2     2780.42     2823.01     28.30 o
   6   4   2      332.61      316.43      4.36 o
   7   4   2      258.16      253.05      4.63 o
   8   4   2       16.97       18.46      2.03 o
   9   4   2        0.76       -0.13      1.67 o
  10   4   2        8.84        7.92      2.16 o
  11   4   2        3.15        5.39      2.44 o
  12   4   2       16.41        9.52      2.76 o
 -13   5   2        0.57        0.13      2.86 o
 -12   5   2       64.94       76.19      4.34 o
 -11   5   2        1.79        0.45      2.32 o
 -10   5   2       18.77       26.04      3.93 o
  -9   5   2      660.56      669.39      9.10 o
  -8   5   2      158.42      168.10      4.77 o
  -7   5   2      164.98      176.09      7.47 o
  -6   5   2        1.14       -0.37      1.05 o
  -5   5   2     2800.62     3057.44     24.44 o
  -4   5   2     1831.49     1775.51     18.51 o
  -3   5   2      573.76      546.76      9.50 o
  -2   5   2     1427.88     1345.97     16.21 o
  -1   5   2    11996.95    11961.18    128.86 o
   0   5   2    14908.89    14735.29    158.63 o
   1   5   2     6645.31     6683.15     71.44 o
   2   5   2      294.34      262.89      4.50 o
   3   5   2       42.38       40.90      1.73 o
   4   5   2       28.74       28.92      1.66 o
   5   5   2       87.37       87.76      2.14 o
   6   5   2     1208.99     1180.68     12.03 o
   7   5   2       30.27       27.84      1.75 o
   8   5   2       24.81       21.76      1.88 o
   9   5   2      254.59      230.02      4.83 o
  10   5   2      174.61      199.28      5.28 o
  11   5   2        2.84        1.16      2.29 o
  12   5   2        0.96        1.82      2.50 o
 -13   6   2        4.15        3.06      2.84 o
 -12   6   2       40.57       48.08      4.72 o
 -11   6   2       60.37       56.76      3.79 o
 -10   6   2       39.72       33.65      3.06 o
  -9   6   2        9.51       11.21      2.33 o
  -8   6   2      589.34      571.35      8.97 o
  -7   6   2        5.94        3.20      1.43 o
  -6   6   2      796.31      829.38      9.28 o
  -5   6   2      715.67      778.69      8.39 o
  -4   6   2     1015.45     1079.35     12.95 o
  -3   6   2      658.18      648.92      9.86 o
  -2   6   2      692.79      651.13      6.82 o
  -1   6   2     1125.79     1183.11     10.87 o
   0   6   2     2551.29     2735.77     30.27 o
   1   6   2      235.57      243.38      4.07 o
   2   6   2      481.24      487.83      6.42 o
   3   6   2      296.08      268.81      3.77 o
   4   6   2      393.94      453.02      5.36 o
   5   6   2       18.27       25.97      1.37 o
   6   6   2       13.19        7.84      1.30 o
   7   6   2       18.79       20.03      1.64 o
   8   6   2       26.33       33.74      2.18 o
   9   6   2       25.10       21.96      2.24 o
  10   6   2       11.84        4.61      2.29 o
  11   6   2        3.13        5.27      2.46 o
  12   6   2        5.17        4.24      2.59 o
 -13   7   2        3.33        0.69      3.24 o
 -12   7   2       74.47       67.49      4.35 o
 -11   7   2       16.88       24.16      3.04 o
 -10   7   2        0.14        1.54      2.26 o
  -9   7   2      373.92      394.27      7.22 o
  -8   7   2       53.58       47.04      3.89 o
  -7   7   2        2.29       -0.55      1.38 o
  -6   7   2        3.05        8.81      1.71 o
  -5   7   2      254.41      251.52      4.95 o
  -4   7   2     1954.14     1926.27     19.04 o
  -3   7   2     3003.48     3146.70     32.05 o
  -2   7   2       15.85       16.09      1.18 o
  -1   7   2     8708.67     9083.81     73.46 o
   0   7   2       39.23       57.98      2.91 o
   1   7   2      931.01      888.73     11.14 o
   2   7   2     1021.13     1054.46      9.80 o
   3   7   2      139.36      157.08      2.64 o
   4   7   2       54.34       34.47      1.32 o
   5   7   2      394.50      523.44      6.14 o
   6   7   2       81.84       83.74      2.83 o
   7   7   2      317.12      296.50      4.96 o
   8   7   2      733.21      750.19      8.74 o
   9   7   2       38.36       31.50      2.67 o
  10   7   2       11.57        8.05      2.37 o
  11   7   2       25.99       25.01      2.92 o
  12   7   2        0.22        1.83      2.92 o
 -12   8   2       68.32       62.89      4.25 o
 -11   8   2       24.97       27.46      3.16 o
 -10   8   2      282.63      279.46      6.56 o
  -9   8   2       11.02       11.66      2.67 o
  -8   8   2        8.57        9.20      2.22 o
  -7   8   2      347.50      315.07      7.05 o
  -6   8   2        9.05        6.77      1.66 o
  -5   8   2     1037.18      920.27     10.27 o
  -4   8   2      332.24      355.21      5.29 o
  -3   8   2     4080.23     4290.07     36.41 o
  -2   8   2       32.44       16.55      1.34 o
  -1   8   2       96.03       66.95      1.92 o
   0   8   2     1034.13     1010.91      9.83 o
   1   8   2     2464.74     2538.29     28.70 o
   2   8   2     1272.62     1310.71     12.03 o
   3   8   2     2499.77     2386.55     18.88 o
   4   8   2       61.01       59.10      1.72 o
   5   8   2      221.97      212.91      3.58 o
   6   8   2        0.44       -0.61      1.22 o
   7   8   2       11.73       12.84      2.44 o
   8   8   2        9.01        6.30      1.93 o
   9   8   2      168.99      152.43      4.92 o
  10   8   2      252.13      239.20      5.90 o
  11   8   2        2.69        1.63      2.73 o
  12   8   2       28.25       28.93      4.12 o
 -12   9   2       25.16       20.82      3.27 o
 -11   9   2      153.07      199.50      8.06 o
 -10   9   2        2.16       -1.11      2.85 o
  -9   9   2       86.27       88.42      4.01 o
  -8   9   2      175.76      182.60      6.37 o
  -7   9   2      172.89      167.87      5.40 o
  -6   9   2      187.19      193.62      4.85 o
  -5   9   2      457.46      487.14      7.77 o
  -4   9   2      860.33      907.33      8.33 o
  -3   9   2      395.97      322.14      4.85 o
  -2   9   2       69.17       82.87      3.07 o
  -1   9   2      212.31      217.23      3.47 o
   0   9   2     8524.27     9073.17     67.72 o
   1   9   2     5772.93     6099.74     51.09 o
   2   9   2      520.80      534.11      5.95 o
   3   9   2      273.46      244.38      3.59 o
   4   9   2      163.50      139.04      2.47 o
   5   9   2     1189.50     1130.23      9.39 o
   6   9   2       21.03       25.34      2.02 o
   7   9   2      147.84      137.19      4.20 o
   8   9   2      147.21      133.63      5.60 o
   9   9   2        0.44        2.16      2.05 o
  10   9   2       41.74       35.84      3.15 o
  11   9   2       54.82       59.42      4.35 o
  12   9   2        3.56       -0.76      2.90 o
 -12  10   2       74.94       64.74      4.50 o
 -11  10   2       78.10       75.88      4.40 o
 -10  10   2        4.27        9.92      2.68 o
  -9  10   2       21.50       13.96      2.52 o
  -8  10   2      336.34      314.36      8.55 o
  -7  10   2      153.27      134.03      5.05 o
  -6  10   2       49.44       38.80      2.38 o
  -5  10   2     1891.02     1980.93     18.96 o
  -4  10   2        6.23        8.42      1.21 o
  -3  10   2     3130.06     3370.65     27.21 o
  -2  10   2      574.03      545.50      5.87 o
  -1  10   2      156.64      219.92      3.39 o
   0  10   2      197.12      225.77      4.85 o
   1  10   2     1863.10     1901.69     16.03 o
   2  10   2       92.96      124.89      2.84 o
   3  10   2      165.49      176.41      5.31 o
   4  10   2      206.32      198.70      3.40 o
   5  10   2      135.85      124.19      3.38 o
   6  10   2       30.78       25.10      1.84 o
   7  10   2        0.40        0.69      1.74 o
   8  10   2      172.60      163.43      5.62 o
   9  10   2      523.38      529.03      8.52 o
  10  10   2       91.68       91.44      6.08 o
  11  10   2       30.22       37.94      3.93 o
 -12  11   2       95.25      103.09      6.09 o
 -11  11   2        5.91       13.06      3.06 o
 -10  11   2        7.31        4.64      2.58 o
  -9  11   2      496.10      491.05     10.25 o
  -8  11   2       16.65       16.89      2.44 o
  -7  11   2       30.68       35.00      2.68 o
  -6  11   2       71.19       78.15      4.54 o
  -5  11   2        4.01        9.95      1.42 o
  -4  11   2      505.12      567.07      6.82 o
  -3  11   2      481.91      446.38      6.62 o
  -2  11   2        0.87        1.22      0.97 o
  -1  11   2     1297.54     1291.14     12.80 o
   0  11   2     1654.40     1757.72     15.09 o
   1  11   2      213.38      289.36      4.59 o
   2  11   2      165.00      197.00      3.38 o
   3  11   2      495.15      537.10      6.39 o
   4  11   2       19.12       26.55      1.53 o
   5  11   2       83.92       79.68      4.65 o
   6  11   2       34.07       35.03      2.17 o
   7  11   2      136.23      119.51      4.04 o
   8  11   2      260.27      262.39      5.79 o
   9  11   2        0.06       -1.15      2.30 o
  10  11   2        0.01       -1.06      2.70 o
  11  11   2        5.87        6.10      3.10 o
 -11  12   2       28.32       33.99      3.65 o
 -10  12   2       17.77       16.21      2.96 o
  -9  12   2      203.23      197.44      5.70 o
  -8  12   2        6.67       -0.36      2.10 o
  -7  12   2      712.59      673.68     10.69 o
  -6  12   2        8.70       11.80      1.96 o
  -5  12   2      647.84      633.18      7.16 o
  -4  12   2      121.62      137.37      3.44 o
  -3  12   2        7.02        4.35      1.34 o
  -2  12   2     2129.58     2061.90     19.79 o
  -1  12   2      593.27      670.92      7.80 o
   0  12   2        3.80        2.61      1.38 o
   1  12   2       38.27       34.74      1.60 o
   2  12   2     1635.46     1621.39     15.91 o
   3  12   2        3.61        4.83      1.19 o
   4  12   2      124.35      110.62      4.46 o
   5  12   2       76.23       74.67      3.28 o
   6  12   2     1722.33     1664.86     17.27 o
   7  12   2      777.03      775.97     12.41 o
   8  12   2       19.16       22.52      2.98 o
   9  12   2      288.83      323.97      7.57 o
  10  12   2       89.64       90.53      7.74 o
  11  12   2        8.03        2.07      2.98 o
 -11  13   2       45.29       53.35      4.15 o
 -10  13   2        5.93        8.51      2.88 o
  -9  13   2       19.14       14.31      3.01 o
  -8  13   2      145.23      145.76      4.48 o
  -7  13   2       33.01       31.56      2.57 o
  -6  13   2        7.47        6.34      1.93 o
  -5  13   2     1214.41     1191.49     12.17 o
  -4  13   2      224.37      221.59      4.82 o
  -3  13   2      111.63       89.29      5.01 o
  -2  13   2      139.78      130.98      3.00 o
  -1  13   2      723.48      707.33      7.70 o
   0  13   2       26.41       23.50      1.75 o
   1  13   2       69.33       65.09      3.40 o
   2  13   2       31.27       39.13      1.93 o
   3  13   2      547.93      599.01      8.89 o
   4  13   2      317.87      307.43      7.24 o
   5  13   2      268.69      257.26      5.55 o
   6  13   2      732.31      707.75      9.58 o
   7  13   2       96.11       99.87      4.07 o
   8  13   2       18.93       13.08      2.55 o
   9  13   2       13.62        9.71      2.62 o
  10  13   2        0.39        1.66      2.60 o
 -11  14   2        6.49        8.59      3.47 o
 -10  14   2       96.14      102.32      5.58 o
  -9  14   2       25.81       18.00      3.18 o
  -8  14   2      171.94      180.78      6.67 o
  -7  14   2        2.80        3.61      2.41 o
  -6  14   2     1482.09     1482.50     18.60 o
  -5  14   2      480.52      487.21      7.81 o
  -4  14   2      372.34      380.58      6.52 o
  -3  14   2       30.72       34.17      2.36 o
  -2  14   2      333.06      341.26      5.76 o
  -1  14   2      352.45      341.80      5.89 o
   0  14   2       12.24       14.82      1.52 o
   1  14   2       38.81       39.68      1.87 o
   2  14   2       48.16       46.96      2.26 o
   3  14   2      117.53      107.40      3.75 o
   4  14   2      154.90      150.25      5.12 o
   5  14   2      222.52      200.97      7.27 o
   6  14   2      150.56      133.24      4.78 o
   7  14   2       80.32       77.07      4.26 o
   8  14   2       52.62       45.33      3.84 o
   9  14   2       68.58       71.35      4.20 o
  10  14   2       30.21       29.59      3.52 o
 -10  15   2        0.00       -1.41      2.81 o
  -9  15   2        0.91       -1.34      2.67 o
  -8  15   2      214.47      206.22      6.50 o
  -7  15   2      176.17      149.47      5.60 o
  -6  15   2        5.74        4.40      2.42 o
  -5  15   2      123.44      103.24      4.21 o
  -4  15   2     1139.59     1133.66     13.50 o
  -3  15   2      444.38      422.49      6.88 o
  -2  15   2       35.74       28.39      2.29 o
  -1  15   2      474.92      439.70      6.02 o
   0  15   2       21.54       25.28      3.11 o
   1  15   2      680.03      674.52     10.16 o
   2  15   2      514.58      501.17      7.45 o
   3  15   2      991.78      942.08     11.34 o
   4  15   2      214.83      206.90      5.02 o
   5  15   2        2.68        0.86      1.84 o
   6  15   2       39.34       31.66      2.72 o
   7  15   2        4.88        7.69      2.69 o
   8  15   2       26.23       30.46      4.07 o
   9  15   2       18.07       16.78      3.33 o
  10  15   2       97.22      107.33      5.84 o
 -10  16   2        8.28        1.77      3.12 o
  -9  16   2       37.90       34.20      3.86 o
  -8  16   2       97.71       96.45      5.21 o
  -7  16   2       19.33       23.91      3.18 o
  -6  16   2      229.97      210.65      6.37 o
  -5  16   2      164.72      160.09      5.74 o
  -4  16   2       20.16       11.91      2.10 o
  -3  16   2       44.54       53.84      3.45 o
  -2  16   2      101.16      102.86      3.87 o
  -1  16   2      314.33      320.31      6.32 o
   0  16   2      469.88      449.00      6.31 o
   1  16   2       65.28       65.52      3.11 o
   2  16   2       78.46       81.20      3.53 o
   3  16   2       33.46       28.33      2.80 o
   4  16   2      588.79      582.19     11.57 o
   5  16   2      141.72      125.93      4.44 o
   6  16   2      191.44      182.46      6.59 o
   7  16   2       21.29       26.52      3.34 o
   8  16   2        0.06       -0.53      2.58 o
   9  16   2        0.11        0.37      3.53 o
  -9  17   2        5.39        0.90      2.92 o
  -8  17   2      124.94      124.42      6.73 o
  -7  17   2       52.20       49.30      4.02 o
  -6  17   2       11.36        5.15      2.60 o
  -5  17   2      138.48      143.55      5.69 o
  -4  17   2      127.72      112.03      4.14 o
  -3  17   2        0.01       -0.99      1.97 o
  -2  17   2        0.17       -0.94      1.88 o
  -1  17   2      124.53      122.20      5.02 o
   0  17   2        9.28        3.75      1.67 o
   1  17   2      169.53      161.22      4.72 o
   2  17   2       90.96       75.33      3.95 o
   3  17   2        3.87        5.22      2.17 o
   4  17   2      525.77      505.41      9.27 o
   5  17   2       70.17       73.20      4.92 o
   6  17   2      213.61      201.29      6.55 o
   7  17   2       31.91       28.69      4.96 o
   8  17   2        3.62        2.17      4.45 o
   9  17   2       12.20       14.71      3.92 o
  -9  18   2       52.93       52.19      4.72 o
  -8  18   2        0.89       -0.24      3.17 o
  -7  18   2       75.75       97.12      8.46 o
  -6  18   2        7.49        8.19      3.38 o
  -5  18   2        0.11        4.08      2.64 o
  -4  18   2      139.15      117.66      4.29 o
  -3  18   2      575.61      577.65      9.13 o
  -2  18   2       40.64       43.33      3.28 o
  -1  18   2      298.92      341.90      6.76 o
   0  18   2        3.67        4.37      2.48 o
   1  18   2      160.18      163.82      4.93 o
   2  18   2       57.64       54.24      3.71 o
   3  18   2       17.72       23.75      2.92 o
   4  18   2        6.89        3.01      2.43 o
   5  18   2       88.05       79.53      5.41 o
   6  18   2      180.83      183.92      6.46 o
   7  18   2        0.59       -0.23      3.02 o
   8  18   2        0.01       -1.56      3.13 o
  -8  19   2       86.46      100.05      5.75 o
  -7  19   2       19.16       10.73      3.16 o
  -6  19   2       26.61       33.40      3.74 o
  -5  19   2       30.61       22.37      3.94 o
  -4  19   2       11.85       20.08      2.57 o
  -3  19   2       69.16       67.67      3.85 o
  -2  19   2        9.98        4.33      2.56 o
  -1  19   2      390.88      397.16      7.39 o
   0  19   2      238.41      265.75      9.68 o
   1  19   2      187.56      144.21      5.53 o
   2  19   2       12.93       13.60      3.14 o
   3  19   2        0.03       -0.50      2.22 o
   4  19   2        1.96        1.93      4.53 o
   5  19   2       96.14       85.33      5.60 o
   6  19   2       26.51       32.64      4.30 o
   7  19   2       11.41       16.28      4.84 o
  -7  20   2       11.91        6.04      3.23 o
  -6  20   2       37.15       45.96      4.28 o
  -5  20   2       53.18       62.33      4.55 o
  -4  20   2        7.24        2.31      2.53 o
  -3  20   2       26.93       19.66      3.56 o
  -2  20   2       23.75       27.10      4.05 o
  -1  20   2       84.49       84.83      4.78 o
   0  20   2       16.15       34.12      3.49 o
   1  20   2      341.86      391.77      8.74 o
   2  20   2      104.45      100.03      5.03 o
   3  20   2       55.75       55.83      4.84 o
   4  20   2      112.32      122.40     15.69 o
   5  20   2        5.26        7.22      3.54 o
   6  20   2       31.01       34.69      4.06 o
   7  20   2       41.82       61.62      5.61 o
  -7  21   2        1.88       -1.56      3.13 o
  -6  21   2        6.57        7.06      3.20 o
  -5  21   2        0.29        0.43      2.85 o
  -4  21   2        4.79        2.84      2.61 o
  -3  21   2        3.21        5.17      2.71 o
  -2  21   2       85.15       94.81      5.26 o
  -1  21   2       28.68       27.41      3.56 o
   0  21   2      125.88      154.15      7.52 o
   1  21   2       24.10       13.92      3.72 o
   2  21   2      339.56      370.94     12.01 o
   3  21   2      170.70      168.05      8.79 o
   4  21   2        0.03        0.43      3.42 o
   5  21   2       64.01       72.71      5.94 o
   6  21   2       56.89       71.16      6.06 o
  -5  22   2        1.37        1.81      3.09 o
  -4  22   2       45.67       47.91      3.99 o
  -3  22   2       90.72       96.16      5.53 o
  -2  22   2       28.52       46.27      4.26 o
  -1  22   2        8.42       23.12      4.62 o
   0  22   2        5.64        0.20      3.66 o
   1  22   2      246.37      268.18     12.33 o
   2  22   2        7.03        3.60      4.26 o
   3  22   2       14.09       10.50      4.58 o
   4  22   2      144.02      148.08      7.27 o
   5  22   2        2.40       -0.34      4.78 o
  -4  23   2       76.30       86.04      6.45 o
  -3  23   2       11.49       12.29      3.52 o
  -2  23   2        2.14       -1.42      2.84 o
  -1  23   2        3.42        4.83      3.08 o
   0  23   2       29.28       34.21      4.70 o
   1  23   2        0.46       -0.04      4.06 o
   2  23   2        5.28       16.84      4.95 o
   3  23   2       48.52       67.46     11.19 o
  -2  24   2       36.07       58.88      4.96 o
  -1  24   2        0.39       -1.48      2.96 o
   0  24   2       49.07       49.53      7.03 o
   1  24   2       87.87       90.92     15.37 o
 -13   0   3        2.90       -1.69      3.38 o
 -11   0   3      957.06      889.13     15.42 o
  -9   0   3     1070.86     1115.27     16.64 o
  -7   0   3     2096.61     2072.78     25.36 o
  -5   0   3      801.27      830.73     19.18 o
  -3   0   3     3037.94     2999.35     56.91 o
  -1   0   3    19849.90    19823.41    260.78 o
   1   0   3    20443.42    20682.31    384.56 o
   3   0   3     2895.86     2964.57     57.37 o
   5   0   3      286.53      286.83      5.26 o
   7   0   3      703.88      700.72     10.92 o
   9   0   3      330.64      347.25      8.13 o
  11   0   3       59.55       32.34      3.93 o
 -13   1   3        8.10        9.52      4.48 o
 -12   1   3       74.66       83.49      3.98 o
 -11   1   3      104.77       96.95      5.85 o
 -10   1   3      639.14      691.20      9.52 o
  -9   1   3      273.60      259.06      5.10 o
  -8   1   3       38.88       33.46      2.23 o
  -7   1   3        6.60        1.20      1.30 o
  -6   1   3      206.76      174.99      3.99 o
  -5   1   3       45.24       31.17      2.66 o
  -4   1   3     5484.61     5750.99     74.20 o
  -3   1   3     2127.38     2117.23     23.89 o
  -2   1   3     4842.71     4760.24     44.43 o
  -1   1   3      640.80      558.67      7.05 o
   0   1   3     4112.31     4195.44     45.16 o
   1   1   3    26040.32    26324.04    282.05 o
   2   1   3     5174.52     5455.25     69.37 o
   3   1   3       32.31       43.55      2.44 o
   4   1   3       19.05       13.82      1.21 o
   5   1   3      137.74      159.59      5.20 o
   6   1   3     2295.95     2220.17     18.54 o
   7   1   3       39.36       40.95      2.01 o
   8   1   3        0.09       -0.64      1.28 o
   9   1   3       72.31       74.89      3.05 o
  10   1   3       40.98       41.11      2.74 o
  11   1   3       13.20       14.03      2.37 o
  12   1   3        1.00        2.19      2.26 o
 -13   2   3       60.75       69.20      4.37 o
 -12   2   3       12.18       13.41      2.86 o
 -11   2   3      185.10      187.17      5.13 o
 -10   2   3      263.24      244.28      5.46 o
  -9   2   3        3.69        4.31      1.84 o
  -8   2   3        0.05        0.25      1.80 o
  -7   2   3       42.58       61.76      2.57 o
  -6   2   3      148.22      125.82      3.54 o
  -5   2   3     2330.71     2139.47     19.15 o
  -4   2   3        1.50        1.75      1.23 o
  -3   2   3     1637.33     1621.90     22.90 o
  -2   2   3     4100.77     3928.05     42.68 o
  -1   2   3     9838.98    10059.04    108.17 o
   0   2   3       82.79       57.48      1.93 o
   1   2   3     3318.11     3430.32     37.93 o
   2   2   3     4525.42     4589.99     49.91 o
   3   2   3      631.28      709.63     17.45 o
   4   2   3     1339.40     1264.04     13.55 o
   5   2   3     1178.01     1277.92     12.81 o
   6   2   3     1141.86     1112.68     10.43 o
   7   2   3       54.76       43.11      2.47 o
   8   2   3       16.35       15.90      2.13 o
   9   2   3       42.34       42.07      2.50 o
  10   2   3      138.02      138.04      4.17 o
  11   2   3       23.86       11.17      2.28 o
  12   2   3        8.13        8.50      2.51 o
 -13   3   3        3.17       -1.29      2.58 o
 -12   3   3        7.15        6.29      2.81 o
 -11   3   3      242.53      220.86      5.37 o
 -10   3   3      816.81      892.70     10.74 o
  -9   3   3      292.20      289.84      5.95 o
  -8   3   3        5.37        2.82      1.51 o
  -7   3   3      239.07      228.45      5.06 o
  -6   3   3        3.85        4.64      1.43 o
  -5   3   3     1850.86     2006.71     18.19 o
  -4   3   3      147.33      128.89      3.59 o
  -3   3   3       54.45       65.72      8.43 o
  -2   3   3     5776.40     5782.91     75.87 o
  -1   3   3      503.43      443.93     10.63 o
   0   3   3     9231.50     9628.24     88.81 o
   1   3   3    10779.42    10974.87    117.01 o
   2   3   3    21106.12    21591.70    232.48 o
   3   3   3      155.99      170.22      6.18 o
   4   3   3      172.45      181.74      4.47 o
   5   3   3      391.87      423.00      8.94 o
   6   3   3        1.76        3.01      1.13 o
   7   3   3       27.69       34.02      2.08 o
   8   3   3      369.07      366.67      6.09 o
   9   3   3      152.70      148.44      3.97 o
  10   3   3       23.77       20.58      2.35 o
  11   3   3       33.30       30.36      2.81 o
  12   3   3       81.35       82.42      4.33 o
 -13   4   3        9.10        5.10      3.06 o
 -12   4   3       26.10       28.68      3.26 o
 -11   4   3        6.55        2.84      2.45 o
 -10   4   3     1088.56     1146.28     12.60 o
  -9   4   3       82.69       89.61      4.22 o
  -8   4   3      336.55      319.95      5.57 o
  -7   4   3      373.57      347.62      6.24 o
  -6   4   3      451.15      450.81      8.25 o
  -5   4   3       15.20       15.49      1.73 o
  -4   4   3     2546.74     2656.18     29.53 o
  -3   4   3     1578.85     1609.12     18.47 o
  -2   4   3     2522.53     2461.18     33.44 o
  -1   4   3     1855.70     1751.21     19.84 o
   0   4   3        0.16        0.71      1.05 o
   1   4   3     2964.00     3040.27     29.01 o
   2   4   3     3058.51     3112.81     26.16 o
   3   4   3      720.31      706.19     11.34 o
   4   4   3      622.98      619.68     11.14 o
   5   4   3       38.65       36.26      2.24 o
   6   4   3      624.78      598.77      8.91 o
   7   4   3      581.82      611.69      7.78 o
   8   4   3        9.23        3.62      1.59 o
   9   4   3        6.87        4.50      1.72 o
  10   4   3       38.95       44.60      2.88 o
  11   4   3        0.07       -0.54      2.24 o
  12   4   3        5.13       -0.09      2.85 o
 -13   5   3        1.71        2.55      2.99 o
 -12   5   3       53.33       56.95      4.08 o
 -11   5   3       34.31       38.14      3.37 o
 -10   5   3        0.01       -1.33      2.67 o
  -9   5   3        7.72        3.16      1.93 o
  -8   5   3      129.57      128.33      4.41 o
  -7   5   3      200.06      186.19      4.68 o
  -6   5   3      396.20      374.10      4.92 o
  -5   5   3        0.08       -0.38      0.77 o
  -4   5   3     1199.07     1220.79     13.06 o
  -3   5   3     1978.47     2089.34     20.15 o
  -2   5   3      428.95      448.71      5.42 o
  -1   5   3        1.56        7.87      0.83 o
   0   5   3     3509.09     3560.55     38.89 o
   1   5   3     2033.53     2212.72     21.34 o
   2   5   3      359.69      362.28      4.77 o
   3   5   3      813.10      827.06      8.60 o
   4   5   3        4.34        8.15      2.39 o
   5   5   3       92.99      112.85      5.08 o
   6   5   3      359.09      367.41      5.79 o
   7   5   3      320.31      304.96      5.02 o
   8   5   3       73.68       75.78      2.84 o
   9   5   3      123.89      112.94      4.71 o
  10   5   3      188.87      200.96      4.89 o
  11   5   3      161.33      194.63      5.67 o
  12   5   3       21.98       21.54      3.45 o
 -13   6   3       48.20       61.05      4.38 o
 -12   6   3       30.91       40.61      3.67 o
 -11   6   3      205.07      203.06      5.92 o
 -10   6   3      208.31      208.43      6.77 o
  -9   6   3       83.78       81.54      3.78 o
  -8   6   3      461.23      447.11      7.91 o
  -7   6   3      233.45      229.06      4.30 o
  -6   6   3       59.88       69.37      2.27 o
  -5   6   3      724.99      739.10      8.57 o
  -4   6   3      752.02      899.53      9.02 o
  -3   6   3       10.22       10.93      3.11 o
  -2   6   3      846.64      731.55     10.41 o
  -1   6   3     2595.15     2844.45     26.92 o
   0   6   3      787.39      811.77     10.27 o
   1   6   3      736.14      802.81      9.00 o
   2   6   3      708.28      719.80     10.38 o
   3   6   3      382.39      419.42      6.18 o
   4   6   3      270.32      255.95      4.83 o
   5   6   3     3955.55     4109.43     69.89 o
   6   6   3      150.54      133.72      4.91 o
   7   6   3        0.78       -0.55      1.09 o
   8   6   3       68.49       60.86      2.61 o
   9   6   3      280.24      258.77      5.05 o
  10   6   3      266.25      276.48      6.08 o
  11   6   3       40.02       19.70      3.21 o
  12   6   3        7.91       17.33      3.34 o
 -13   7   3       12.25       11.23      3.11 o
 -12   7   3       17.61       12.78      3.01 o
 -11   7   3      265.36      234.17      6.31 o
 -10   7   3      104.39       84.31      4.16 o
  -9   7   3        7.51       11.23      2.29 o
  -8   7   3      199.51      181.06      5.22 o
  -7   7   3      663.50      692.46      7.87 o
  -6   7   3       13.95       11.53      1.33 o
  -5   7   3      555.92      528.04      5.81 o
  -4   7   3       77.18       64.58      2.30 o
  -3   7   3     2262.69     2289.95     19.99 o
  -2   7   3     2572.00     2720.96     21.46 o
  -1   7   3      295.75      286.94      4.16 o
   0   7   3      268.36      284.59      4.84 o
   1   7   3      367.71      359.92      4.31 o
   2   7   3       11.73       24.48      0.97 o
   3   7   3      228.15      186.08      3.32 o
   4   7   3      206.78      185.23      3.59 o
   5   7   3      853.95      808.29     11.92 o
   6   7   3      755.06      772.57      7.40 o
   7   7   3       51.11       59.40      2.49 o
   8   7   3      143.22      127.21      3.61 o
   9   7   3        0.15       -1.04      2.07 o
  10   7   3       10.18       10.90      2.71 o
  11   7   3       36.37       32.86      3.58 o
  12   7   3       11.86       15.03      3.34 o
 -13   8   3       89.05       90.56      5.13 o
 -12   8   3       53.10       58.29      4.19 o
 -11   8   3       16.38       12.40      2.82 o
 -10   8   3      166.97      186.69      5.68 o
  -9   8   3       26.84       27.57      3.05 o
  -8   8   3       67.84       65.38      3.36 o
  -7   8   3        2.01       -0.79      1.57 o
  -6   8   3        2.51        2.15      1.35 o
  -5   8   3     3298.17     3409.54     27.42 o
  -4   8   3       25.23       18.00      1.53 o
  -3   8   3       42.77       60.98      2.43 o
  -2   8   3     5450.50     5677.52     46.98 o
  -1   8   3      994.61     1027.51      9.20 o
   0   8   3       43.94       30.03      2.27 o
   1   8   3      222.52      259.78      3.53 o
   2   8   3     2193.71     2254.19     18.15 o
   3   8   3       73.91       83.27      3.27 o
   4   8   3       37.41       20.51      1.19 o
   5   8   3       16.75       16.82      1.20 o
   6   8   3      364.29      371.99      5.83 o
   7   8   3      311.57      299.07      5.05 o
   8   8   3      303.02      279.21      5.47 o
   9   8   3       84.50       88.02      3.79 o
  10   8   3       30.55       18.15      3.05 o
  11   8   3        1.83       -1.01      2.65 o
 -12   9   3       36.57       34.80      3.63 o
 -11   9   3      119.59      134.44      5.30 o
 -10   9   3        0.32       -1.14      2.27 o
  -9   9   3        9.92        6.83      2.58 o
  -8   9   3       97.18       80.01      3.71 o
  -7   9   3       12.38        5.89      2.00 o
  -6   9   3        2.79       -0.64      1.28 o
  -5   9   3     1171.62     1155.99     12.13 o
  -4   9   3       63.13       69.88      2.62 o
  -3   9   3       84.85       69.82      2.48 o
  -2   9   3     1827.15     1756.22     14.79 o
  -1   9   3     1085.48     1104.15      9.96 o
   0   9   3      263.66      264.19      4.42 o
   1   9   3     1837.93     1805.29     16.20 o
   2   9   3      987.84     1005.28     16.69 o
   3   9   3     1315.66     1386.74     16.66 o
   4   9   3      134.69      157.67      2.78 o
   5   9   3      103.54       94.35      3.32 o
   6   9   3      337.57      317.59      5.63 o
   7   9   3      450.92      431.77      6.86 o
   8   9   3      211.97      213.36      4.93 o
   9   9   3      214.32      220.58      6.04 o
  10   9   3       61.94       69.86      4.35 o
  11   9   3       54.54       60.61      4.42 o
 -12  10   3       13.60       19.54      3.47 o
 -11  10   3       31.29       32.81      3.58 o
 -10  10   3       11.32       13.96      2.88 o
  -9  10   3      127.85      140.90      4.91 o
  -8  10   3       13.38        8.84      2.22 o
  -7  10   3      628.15      590.52      9.55 o
  -6  10   3        4.70        7.94      1.74 o
  -5  10   3     1410.07     1379.57     13.05 o
  -4  10   3      167.89      168.05      3.93 o
  -3  10   3      362.87      338.62      5.91 o
  -2  10   3       14.30       23.03      1.29 o
  -1  10   3     2625.28     2765.16     22.30 o
   0  10   3     2291.63     2341.93     17.68 o
   1  10   3      562.90      527.52      7.05 o
   2  10   3     1158.02     1076.71     10.61 o
   3  10   3       79.34       74.21      2.10 o
   4  10   3      357.32      355.10      4.15 o
   5  10   3       56.79       61.57      2.91 o
   6  10   3      277.23      272.57      4.59 o
   7  10   3      114.64      106.71      3.44 o
   8  10   3       53.73       46.08      3.33 o
   9  10   3       10.86       13.40      3.13 o
  10  10   3      208.51      222.36      7.43 o
  11  10   3        0.18       -1.40      2.81 o
 -12  11   3       17.81        7.70      3.85 o
 -11  11   3        0.67       -0.29      2.64 o
 -10  11   3      125.70      126.68      6.24 o
  -9  11   3      518.84      521.23      9.90 o
  -8  11   3        9.73        4.90      2.24 o
  -7  11   3        0.52       -0.88      1.76 o
  -6  11   3      323.54      351.71      5.61 o
  -5  11   3       20.00       21.73      2.17 o
  -4  11   3     1029.39     1099.97     13.30 o
  -3  11   3      562.35      554.09      7.40 o
  -2  11   3     1816.31     1824.20     15.69 o
  -1  11   3     6296.44     6394.97     56.67 o
   0  11   3      807.40      846.41      7.77 o
   1  11   3      136.56      184.69      4.07 o
   2  11   3      379.44      398.36      5.28 o
   3  11   3       21.34       27.03      1.60 o
   4  11   3      130.22      138.00      3.30 o
   5  11   3      161.42      166.57      3.87 o
   6  11   3      970.07      919.20      9.97 o
   7  11   3        2.22       -0.45      1.68 o
   8  11   3      135.08      129.57      6.35 o
   9  11   3        1.04        1.61      2.60 o
  10  11   3        1.19        0.64      2.60 o
  11  11   3       29.26       34.20      4.41 o
 -12  12   3        6.70        3.43      4.53 o
 -11  12   3       36.82       33.79      3.66 o
 -10  12   3       97.57       94.88      4.75 o
  -9  12   3        6.77        9.22      4.15 o
  -8  12   3       19.78       12.43      2.51 o
  -7  12   3       33.20       36.56      2.95 o
  -6  12   3      164.40      171.65      3.94 o
  -5  12   3      242.67      223.37      4.89 o
  -4  12   3       48.80       43.12      2.46 o
  -3  12   3      444.67      431.62      6.84 o
  -2  12   3      253.25      285.02      4.30 o
  -1  12   3     2542.17     2545.84     21.19 o
   0  12   3      554.88      543.91      5.84 o
   1  12   3     4340.80     4296.85     34.04 o
   2  12   3     1390.93     1479.92     14.55 o
   3  12   3       19.84       25.56      1.70 o
   4  12   3       97.57      100.24      3.46 o
   5  12   3        8.61       11.22      2.07 o
   6  12   3       77.64       76.14      3.28 o
   7  12   3      187.78      183.03      5.00 o
   8  12   3       11.97       13.28      2.51 o
   9  12   3       18.80       18.52      2.86 o
  10  12   3       39.45       35.16      3.45 o
 -11  13   3       12.26        7.56      3.32 o
 -10  13   3      290.44      295.41     13.73 o
  -9  13   3        1.00       -0.14      2.57 o
  -8  13   3       74.65       86.10      5.09 o
  -7  13   3       21.91       14.95      2.70 o
  -6  13   3     1096.90     1071.94     12.82 o
  -5  13   3        0.90        0.98      1.76 o
  -4  13   3      479.03      525.05      8.11 o
  -3  13   3        0.02        3.45      1.53 o
  -2  13   3      451.79      425.35      5.58 o
  -1  13   3        9.96       14.22      1.47 o
   0  13   3      215.22      269.28      3.98 o
   1  13   3       26.93       32.18      2.15 o
   2  13   3     1215.74     1258.42     12.96 o
   3  13   3       44.19       44.41      2.42 o
   4  13   3       14.35       17.98      2.11 o
   5  13   3       26.44       25.33      2.38 o
   6  13   3      468.61      447.97      8.63 o
   7  13   3       81.60       84.13      4.29 o
   8  13   3       37.38       39.89      3.48 o
   9  13   3        6.25        2.33      2.95 o
  10  13   3        0.54        2.62      2.61 o
 -11  14   3        0.02       -1.01      3.14 o
 -10  14   3        4.98        4.61      3.03 o
  -9  14   3       11.75        9.43      2.94 o
  -8  14   3        0.11        1.58      3.00 o
  -7  14   3      159.78      161.88      5.79 o
  -6  14   3      426.23      411.07      8.43 o
  -5  14   3      496.89      490.23      7.78 o
  -4  14   3     1050.00     1003.69     13.94 o
  -3  14   3      124.22      117.74      3.58 o
  -2  14   3     1017.34      994.88     11.43 o
  -1  14   3     1708.29     1682.46     15.29 o
   0  14   3      118.17      111.15      3.34 o
   1  14   3     1362.06     1317.18     11.60 o
   2  14   3     1441.40     1471.59     14.91 o
   3  14   3       90.04       94.98      7.78 o
   4  14   3       13.61       14.03      1.97 o
   5  14   3      244.01      232.13      6.76 o
   6  14   3       54.99       49.90      3.24 o
   7  14   3       19.82       24.77      3.07 o
   8  14   3      156.05      149.01      5.74 o
   9  14   3       74.94       74.26      4.71 o
  10  14   3       19.66       22.36      3.26 o
 -10  15   3        0.41       -1.37      2.74 o
  -9  15   3        0.21       -1.49      2.98 o
  -8  15   3       35.12       31.15      3.55 o
  -7  15   3      135.68      135.96      5.52 o
  -6  15   3      271.13      265.15     10.19 o
  -5  15   3      480.02      441.66      8.57 o
  -4  15   3       92.02      102.15      5.53 o
  -3  15   3      410.89      396.15      6.21 o
  -2  15   3      414.75      417.33      6.79 o
  -1  15   3        9.85        4.47      1.46 o
   0  15   3      218.30      226.24      4.46 o
   1  15   3        8.10        4.65      1.61 o
   2  15   3       61.40       49.89      3.46 o
   3  15   3      282.05      283.35      5.62 o
   4  15   3       66.80       74.42      3.79 o
   5  15   3       16.68       21.73      2.84 o
   6  15   3      258.80      256.38      6.11 o
   7  15   3      136.30      145.28      5.93 o
   8  15   3       48.62       44.47      3.91 o
   9  15   3       34.98       35.12      3.84 o
 -10  16   3        5.74        5.71      3.25 o
  -9  16   3        0.52       -0.77      2.78 o
  -8  16   3       12.86       11.20      3.08 o
  -7  16   3        0.55       -1.50      3.61 o
  -6  16   3        2.50       -1.21      2.41 o
  -5  16   3      519.92      513.97      9.73 o
  -4  16   3      265.84      261.84      5.86 o
  -3  16   3      205.96      205.19      5.60 o
  -2  16   3        1.00        0.56      1.77 o
  -1  16   3      453.08      480.04      7.39 o
   0  16   3       64.80       59.53      2.76 o
   1  16   3     2241.45     2179.61     19.45 o
   2  16   3      403.73      377.45     10.09 o
   3  16   3       37.14       37.59      3.07 o
   4  16   3      863.73      893.58     12.91 o
   5  16   3        0.32       -1.08      2.16 o
   6  16   3       57.63       50.82      3.53 o
   7  16   3      102.71       89.57      4.89 o
   8  16   3       36.63       47.65      4.60 o
   9  16   3       14.95       10.15      3.21 o
  -9  17   3       53.32       62.74      4.83 o
  -8  17   3       12.90       11.00      3.22 o
  -7  17   3       14.12       11.50      2.93 o
  -6  17   3       10.73        5.53      2.73 o
  -5  17   3      119.29      116.30      4.74 o
  -4  17   3       43.37       32.02      2.96 o
  -3  17   3     1547.68     1556.16     15.74 o
  -2  17   3       17.78       15.08      2.47 o
  -1  17   3      481.01      473.96      7.66 o
   0  17   3      347.07      336.28      5.66 o
   1  17   3        3.07        0.27      1.91 o
   2  17   3      201.17      204.66      5.75 o
   3  17   3       15.26       13.04      2.59 o
   4  17   3      154.42      169.13     11.79 o
   5  17   3        4.90        9.38      3.04 o
   6  17   3        0.80        0.29      2.37 o
   7  17   3       34.63       35.93      3.76 o
   8  17   3        0.01       -1.32      2.63 o
  -9  18   3        6.60        3.86      3.28 o
  -8  18   3       13.69       14.94      3.54 o
  -7  18   3       22.43       19.60      3.33 o
  -6  18   3       37.67       42.17      3.84 o
  -5  18   3        9.14       20.88      2.84 o
  -4  18   3     1129.51     1097.11     17.95 o
  -3  18   3        1.85        0.31      2.02 o
  -2  18   3       26.69       38.47      3.76 o
  -1  18   3      270.60      223.55      5.67 o
   0  18   3     1468.57     1455.23     18.28 o
   1  18   3        4.16        2.57      2.19 o
   2  18   3       52.36       70.61      4.03 o
   3  18   3      153.53      151.80      6.32 o
   4  18   3      244.32      239.38      7.68 o
   5  18   3       13.73       13.92      3.38 o
   6  18   3       28.94       26.45      3.63 o
   7  18   3        0.57       -1.51      3.02 o
   8  18   3       58.01       58.00      6.30 o
  -8  19   3       53.77       56.89      4.76 o
  -7  19   3      113.74      145.69      6.35 o
  -6  19   3       36.81       34.17      3.90 o
  -5  19   3       19.98       13.89      3.13 o
  -4  19   3      141.31      139.38      5.20 o
  -3  19   3       11.23       18.14      2.48 o
  -2  19   3      166.60      175.11      5.32 o
  -1  19   3       57.08       65.01      3.63 o
   0  19   3        5.71        6.19      2.47 o
   1  19   3        7.29        8.29      2.86 o
   2  19   3      218.53      233.38      7.59 o
   3  19   3       48.14       41.48      5.05 o
   4  19   3       30.42       36.77      4.21 o
   5  19   3      108.94      106.04      6.25 o
   6  19   3        7.14        7.38      3.10 o
   7  19   3        3.50        4.41      3.75 o
  -7  20   3       15.61       15.91      3.49 o
  -6  20   3        7.53        8.77      3.19 o
  -5  20   3        1.56        1.53      2.84 o
  -4  20   3       58.82       69.76      4.06 o
  -3  20   3       25.52       20.48      2.61 o
  -2  20   3        0.08       -0.43      2.18 o
  -1  20   3       13.25       21.70      3.22 o
   0  20   3       33.86       20.44      3.11 o
   1  20   3       35.52       34.74      8.27 o
   2  20   3       79.60       71.42      5.13 o
   3  20   3       22.46       30.05      4.11 o
   4  20   3      251.89      246.45      8.45 o
   5  20   3      236.18      256.23      8.74 o
   6  20   3       20.58       16.38      3.85 o
  -6  21   3        1.35       -1.16      3.01 o
  -5  21   3        1.09        2.69      3.01 o
  -4  21   3       94.58       98.11      4.87 o
  -3  21   3      151.71      157.42      5.04 o
  -2  21   3       21.97       23.93      3.45 o
  -1  21   3       47.95       58.21      4.38 o
   0  21   3      140.54      136.42      7.93 o
   1  21   3       52.43       70.75      6.56 o
   2  21   3       15.90        2.91      4.07 o
   3  21   3      236.59      259.18     11.31 o
   4  21   3       11.90       13.60      3.95 o
   5  21   3        1.49       -0.27      3.46 o
  -5  22   3       75.82       84.26      5.50 o
  -4  22   3      331.59      365.00      9.09 o
  -3  22   3        0.98       -0.88      2.60 o
  -2  22   3        4.29        8.16      3.43 o
  -1  22   3       12.36       14.24      3.27 o
   0  22   3        0.84       -1.89      3.78 o
   1  22   3        7.12        8.41      6.09 o
   2  22   3       80.57       95.42      7.63 o
   3  22   3       89.38       97.93      7.97 o
   4  22   3       74.20       77.10      5.99 o
  -4  23   3       18.25       20.93      3.79 o
  -3  23   3        0.71        2.75      2.79 o
  -2  23   3       95.47       92.23      5.73 o
  -1  23   3       20.80       11.17      4.73 o
   0  23   3       41.21       44.85      8.21 o
   1  23   3        4.22        0.68      4.11 o
   2  23   3       54.00       59.84      6.63 o
   3  23   3        2.33       -2.70      7.50 o
  -1  24   3        0.83        4.38      6.75 o
   0  24   3        0.64       -0.99      4.47 o
 -12   0   4      130.90      146.52      8.80 o
 -10   0   4       19.34       18.54      6.95 o
  -8   0   4       13.85       14.78      2.82 o
  -6   0   4     5186.05     5139.25     98.23 o
  -2   0   4      148.54      122.34      4.70 o
   0   0   4     1132.27     1211.49     23.99 o
   2   0   4     3669.06     4095.17     77.26 o
   4   0   4     3205.91     3321.65     68.61 o
   6   0   4     1015.25     1038.12     13.96 o
   8   0   4        1.27        0.47      1.87 o
  10   0   4       21.44       24.31      3.36 o
  12   0   4       64.41       74.62      6.23 o
 -13   1   4        8.30       20.01      3.19 o
 -12   1   4      104.78      101.29      4.34 o
 -11   1   4      520.08      536.42      8.15 o
 -10   1   4     1587.47     1536.95     17.02 o
  -9   1   4     1535.24     1560.21     16.49 o
  -8   1   4        0.19        0.89      2.39 o
  -7   1   4        2.76        4.19      1.40 o
  -6   1   4      937.23      955.52     10.19 o
  -5   1   4      297.78      255.70      6.30 o
  -4   1   4      710.20      719.49     11.76 o
  -3   1   4      189.66      203.94      5.71 o
  -2   1   4      562.14      621.96      7.12 o
  -1   1   4     1177.27     1193.75     14.11 o
   0   1   4     5812.79     6081.34     79.51 o
   1   1   4      818.21      844.63      9.87 o
   2   1   4      272.05      294.12     10.55 o
   3   1   4     4526.25     4470.25     49.53 o
   4   1   4     1075.80     1051.47     12.11 o
   5   1   4        4.63        3.67      1.13 o
   6   1   4       32.93       38.36      1.71 o
   7   1   4      193.52      192.14      3.66 o
   8   1   4       20.63       21.42      1.85 o
   9   1   4      549.08      501.21      8.41 o
  10   1   4        7.98        7.33      1.98 o
  11   1   4        0.31        1.67      2.03 o
  12   1   4       62.48       58.49      3.61 o
 -13   2   4       42.43       54.01      4.09 o
 -12   2   4      100.94      104.45      4.81 o
 -11   2   4      107.80      131.83      4.59 o
 -10   2   4     1125.84     1110.47     12.32 o
  -9   2   4       81.98       72.86      4.14 o
  -8   2   4       68.36       81.84      4.17 o
  -7   2   4       11.42        6.51      1.39 o
  -6   2   4      479.83      365.20      6.99 o
  -5   2   4     1313.29     1310.34     16.68 o
  -4   2   4     9190.12     9581.98    243.79 o
  -3   2   4     1814.34     1743.42     24.75 o
  -2   2   4      724.75      757.50      9.69 o
  -1   2   4     3915.12     3860.37     42.06 o
   0   2   4      776.46      697.34      7.49 o
   1   2   4    16477.03    16988.75    157.24 o
   2   2   4     7730.96     7892.12    103.26 o
   3   2   4     4887.56     5324.10     56.57 o
   4   2   4     3791.59     3867.56     33.38 o
   5   2   4      114.33      102.88      2.84 o
   6   2   4      223.92      240.82      3.57 o
   7   2   4      855.23      801.36      8.52 o
   8   2   4      164.09      173.57      3.80 o
   9   2   4        6.36        8.20      1.85 o
  10   2   4        0.13       -0.09      1.75 o
  11   2   4        0.41       -1.00      2.00 o
  12   2   4        1.05       -0.87      2.53 o
 -13   3   4       17.87       20.54      3.27 o
 -12   3   4        6.79        1.34      2.60 o
 -11   3   4       65.70       59.91      3.36 o
 -10   3   4       19.52       10.72      2.36 o
  -9   3   4      725.07      726.68      9.81 o
  -8   3   4      389.06      400.65      6.30 o
  -7   3   4       19.51       23.42      1.72 o
  -6   3   4      798.01      822.87      9.41 o
  -4   3   4      348.57      419.09     10.63 o
  -3   3   4     1109.86     1181.16     14.00 o
  -2   3   4     4998.09     4876.49     51.70 o
  -1   3   4      118.78      101.75      2.43 o
   0   3   4       43.05       45.78      1.21 o
   1   3   4      324.69      304.59      5.56 o
   2   3   4      793.11      858.88     12.93 o
   3   3   4     5121.12     5055.64     93.94 o
   4   3   4     1550.08     1603.30     15.24 o
   5   3   4      979.61      955.16     10.37 o
   6   3   4      161.88      165.50      3.85 o
   7   3   4     1961.77     2018.98     18.62 o
   8   3   4        6.54       13.34      1.68 o
   9   3   4      104.30      107.16      3.50 o
  10   3   4        8.58        7.30      2.00 o
  11   3   4       35.77       46.15      3.43 o
  12   3   4       16.86       11.38      3.15 o
 -13   4   4       20.16       31.84      5.12 o
 -12   4   4       76.16       76.11      4.36 o
 -11   4   4        3.61        5.39      2.44 o
 -10   4   4       30.24       26.62      2.64 o
  -9   4   4      291.07      291.52      5.69 o
  -8   4   4       55.42       55.79      2.74 o
  -7   4   4     1523.17     1488.89     19.49 o
  -6   4   4      136.91      171.26      3.89 o
  -5   4   4      800.67      874.24      9.23 o
  -4   4   4      549.22      525.17      6.58 o
  -3   4   4     1003.58     1214.37     17.15 o
  -2   4   4     1594.18     1493.57     14.92 o
  -1   4   4      343.46      336.62      6.49 o
   0   4   4        0.04        5.90      0.58 o
   1   4   4     1138.14     1324.68     19.45 o
   2   4   4     3126.46     3192.31     43.36 o
   3   4   4     2035.39     2144.21     30.35 o
   4   4   4        0.10        8.09      4.49 o
   5   4   4        0.25        3.66      1.44 o
   6   4   4       72.79       81.22      3.55 o
   7   4   4        0.53        2.55      1.03 o
   8   4   4       94.27      107.92      3.40 o
   9   4   4       38.47       42.03      2.51 o
  10   4   4        1.33       -0.46      1.80 o
  11   4   4      109.06      136.40      5.45 o
  12   4   4       74.22       81.17      4.88 o
 -13   5   4       11.81       13.72      3.18 o
 -12   5   4        0.33       -0.54      2.45 o
 -11   5   4        0.45        0.73      2.35 o
 -10   5   4       10.22       11.80      2.75 o
  -9   5   4      231.08      221.87      4.74 o
  -8   5   4      554.20      554.25      7.67 o
  -7   5   4      172.84      170.29      4.17 o
  -6   5   4      267.75      256.84      4.00 o
  -5   5   4     1876.50     2000.28     16.64 o
  -4   5   4       32.22       13.84      1.25 o
  -3   5   4       11.43       16.57      1.34 o
  -2   5   4      369.01      344.64      5.26 o
  -1   5   4      884.80      950.68     11.82 o
   0   5   4     1787.87     1689.80     16.76 o
   1   5   4     4138.61     4149.33     55.00 o
   2   5   4     2498.70     2651.69     29.38 o
   3   5   4      321.50      342.91      5.14 o
   4   5   4     1497.52     1480.09     15.88 o
   5   5   4        3.61        5.09      1.68 o
   6   5   4      133.30      124.27      4.64 o
   7   5   4      122.96      122.61      2.91 o
   8   5   4       93.27       94.49      3.04 o
   9   5   4        1.03       -0.79      1.58 o
  10   5   4       32.19       29.46      2.78 o
  11   5   4        0.72        0.11      2.52 o
  12   5   4       72.87       68.04      4.66 o
 -13   6   4       18.51       25.94      3.51 o
 -12   6   4       16.54        8.83      2.80 o
 -11   6   4       14.05        9.10      2.64 o
 -10   6   4       97.59       77.24      3.96 o
  -9   6   4       18.61       24.83      2.67 o
  -8   6   4       21.32       25.46      2.37 o
  -7   6   4      255.01      239.90      4.93 o
  -6   6   4       76.68       76.11      2.39 o
  -5   6   4       46.48       43.76      1.76 o
  -4   6   4      979.13     1070.31     10.59 o
  -3   6   4     4849.64     4895.34     40.42 o
  -2   6   4        0.86        2.21      0.84 o
  -1   6   4       49.29       80.16      3.81 o
   0   6   4     1752.14     1773.15     17.67 o
   1   6   4      128.81      157.30      2.65 o
   2   6   4      253.42      240.17      6.91 o
   3   6   4     2331.28     2360.63     23.79 o
   4   6   4     1005.74      984.18     10.37 o
   5   6   4      637.49      607.03      8.32 o
   6   6   4       58.80       67.05      3.61 o
   7   6   4      116.02       98.91      2.53 o
   8   6   4       28.85       26.49      1.99 o
   9   6   4       20.89       19.82      2.70 o
  10   6   4       97.32      100.69      4.68 o
  11   6   4       10.50        6.75      2.80 o
 -13   7   4       16.21       18.24      3.35 o
 -12   7   4        9.87        8.63      2.85 o
 -11   7   4       37.88       27.57      3.26 o
 -10   7   4        7.61       11.44      2.58 o
  -9   7   4        0.01       -1.00      2.01 o
  -8   7   4      198.25      203.13      6.54 o
  -7   7   4        0.28       -0.71      1.42 o
  -6   7   4      288.18      247.77      3.90 o
  -5   7   4      219.00      213.25      3.37 o
  -4   7   4      121.77      157.69      3.15 o
  -3   7   4      718.73      741.03      9.98 o
  -2   7   4     6540.27     6785.98     55.64 o
  -1   7   4       91.57      100.36      2.39 o
   0   7   4     2135.55     2105.31     15.63 o
   1   7   4     2524.31     2562.30     21.25 o
   2   7   4       17.99        7.81      1.07 o
   3   7   4      365.60      410.80      6.05 o
   4   7   4      810.52      853.15      9.47 o
   5   7   4      206.35      201.33      4.16 o
   6   7   4      328.55      316.49      5.95 o
   7   7   4        1.35        0.99      1.14 o
   8   7   4       14.60        9.78      1.69 o
   9   7   4      104.17       98.12      4.27 o
  10   7   4       79.00       72.95      4.17 o
  11   7   4        0.58       -1.30      2.60 o
 -13   8   4        3.67        4.14      2.91 o
 -12   8   4       34.00       36.98      3.72 o
 -11   8   4       12.19        6.79      2.76 o
 -10   8   4        4.51       -1.06      2.23 o
  -9   8   4       22.81       25.41      2.86 o
  -8   8   4        2.04       -0.92      1.84 o
  -7   8   4       64.83       89.66      6.14 o
  -6   8   4       26.72       24.98      1.98 o
  -5   8   4       18.02       29.45      1.35 o
  -4   8   4     2159.45     2288.10     18.86 o
  -3   8   4        2.72        0.16      0.82 o
  -2   8   4      315.56      383.62      5.41 o
  -1   8   4      510.73      576.93      6.34 o
   0   8   4      674.40      668.19      8.09 o
   1   8   4       43.98       81.67      1.90 o
   2   8   4       47.67       34.46      1.31 o
   3   8   4      128.98      121.86      3.21 o
   4   8   4     1744.92     1791.12     19.51 o
   5   8   4     1931.29     1820.66     16.23 o
   6   8   4       18.47       11.79      2.28 o
   7   8   4      247.29      233.80      4.16 o
   8   8   4      321.63      310.93      6.42 o
   9   8   4       19.80       29.28      4.19 o
  10   8   4       98.40      104.89      4.79 o
  11   8   4       13.55       10.53      3.04 o
 -12   9   4        0.06       -0.38      2.68 o
 -11   9   4      193.97      215.60      6.37 o
 -10   9   4      239.51      225.50      7.34 o
  -9   9   4      454.31      492.89      9.12 o
  -8   9   4        0.57        2.22      2.04 o
  -7   9   4       97.72      103.92      6.41 o
  -6   9   4      199.94      171.29      4.15 o
  -5   9   4       49.32       46.65      2.20 o
  -4   9   4      712.21      733.32      7.47 o
  -3   9   4      766.57      691.88      7.07 o
  -2   9   4      874.97      794.94      8.51 o
  -1   9   4      798.04      776.90      6.93 o
   0   9   4     1199.08     1069.00     11.90 o
   1   9   4      157.17      185.13      2.93 o
   2   9   4       61.26       66.72      1.84 o
   3   9   4       21.24       27.22      1.27 o
   4   9   4       18.26       25.70      1.35 o
   5   9   4        1.55        1.31      1.20 o
   6   9   4      710.73      673.20      6.15 o
   7   9   4       66.73       61.04      3.18 o
   8   9   4       25.79       30.48      2.73 o
   9   9   4       60.28       53.94      3.61 o
  10   9   4       38.97       37.10      4.15 o
  11   9   4       25.69       23.07      3.48 o
 -12  10   4       28.20       35.88      3.98 o
 -11  10   4        0.24       -0.42      2.92 o
 -10  10   4      660.85      693.31     10.89 o
  -9  10   4       77.07       75.00      4.41 o
  -8  10   4       10.80        7.51      2.31 o
  -7  10   4      123.94      128.34      5.11 o
  -6  10   4      208.16      210.98      5.39 o
  -5  10   4      193.29      195.83      3.93 o
  -4  10   4     1309.04     1256.34     13.13 o
  -3  10   4      178.17      174.65      3.11 o
  -2  10   4       94.40       99.70      2.50 o
  -1  10   4      166.86      153.64      3.19 o
   0  10   4      697.59      744.52      9.03 o
   1  10   4        1.81        9.99      3.55 o
   2  10   4       25.06       53.96      2.08 o
   3  10   4      339.68      385.51      5.68 o
   4  10   4      162.00      161.43      3.30 o
   5  10   4      109.32       98.64      3.02 o
   6  10   4      476.84      515.34      9.92 o
   7  10   4      173.53      157.40      5.71 o
   8  10   4       97.79       96.60      4.27 o
   9  10   4       26.23       24.87      2.99 o
  10  10   4       49.22       47.60      3.87 o
  11  10   4       38.52       49.22      7.63 o
 -12  11   4       10.70        1.30      3.22 o
 -11  11   4       11.35        6.52      3.14 o
 -10  11   4      481.41      493.48      9.12 o
  -9  11   4        0.25        5.41      2.50 o
  -8  11   4       85.82       91.59      4.68 o
  -7  11   4      322.74      319.67      6.43 o
  -6  11   4      288.29      270.68      4.97 o
  -5  11   4      901.27      869.45     10.44 o
  -4  11   4      157.94      170.45      4.06 o
  -3  11   4      762.07      856.75     10.06 o
  -2  11   4      795.07      774.72      8.05 o
  -1  11   4      230.63      218.52      3.63 o
   0  11   4      669.05      641.67      6.78 o
   1  11   4     4237.96     4353.15     41.84 o
   2  11   4      562.82      545.77      6.55 o
   3  11   4      803.07      814.67      8.27 o
   4  11   4        8.60        6.30      1.23 o
   5  11   4       58.68       56.85      2.53 o
   6  11   4      337.42      346.82      7.69 o
   7  11   4       17.91       19.59      2.27 o
   8  11   4       25.60       24.37      2.68 o
   9  11   4       90.41       84.12      4.74 o
  10  11   4        8.61        9.12      3.60 o
 -12  12   4       17.86       28.04      4.15 o
 -11  12   4       77.53       68.56      4.99 o
 -10  12   4       72.00       62.80      5.13 o
  -9  12   4       85.14       90.91      5.07 o
  -8  12   4        6.73        3.48      2.46 o
  -7  12   4       23.70       28.67      3.20 o
  -6  12   4       22.14       15.79      2.27 o
  -5  12   4       15.11       13.08      1.95 o
  -4  12   4       40.26       27.90      2.21 o
  -3  12   4      121.56      128.42      2.94 o
  -2  12   4      440.52      471.26      5.90 o
  -1  12   4      324.09      344.36      4.46 o
   0  12   4        9.17       11.44      2.40 o
   1  12   4     2038.11     2129.27     19.81 o
   2  12   4      808.17      792.53      8.80 o
   3  12   4      428.98      410.64      6.11 o
   4  12   4     1048.51     1000.04      9.99 o
   5  12   4      494.66      510.85      8.33 o
   6  12   4      767.38      797.20     10.48 o
   7  12   4      136.24      135.70      6.58 o
   8  12   4      652.76      667.03     12.31 o
   9  12   4      273.72      282.86      7.92 o
  10  12   4      157.13      185.20      5.72 o
 -11  13   4       56.78       60.43      7.91 o
 -10  13   4       13.85        4.15      2.95 o
  -9  13   4      104.70      103.69      5.37 o
  -8  13   4        9.32        5.01      2.60 o
  -7  13   4        3.90        1.66      3.82 o
  -6  13   4       79.82       70.21      3.48 o
  -5  13   4      120.04      122.91      4.28 o
  -4  13   4       13.88       16.96      2.71 o
  -3  13   4      152.67      163.38      5.52 o
  -2  13   4     1380.52     1350.65     11.84 o
  -1  13   4      165.87      181.26      3.33 o
   0  13   4      630.32      626.44      7.06 o
   1  13   4      521.83      544.50      7.17 o
   2  13   4      143.32      145.26      5.15 o
   3  13   4     1039.99     1019.40     10.89 o
   4  13   4      397.46      382.52      9.32 o
   5  13   4     1067.34      992.20     13.29 o
   6  13   4      455.37      435.94      7.47 o
   7  13   4        2.50        1.31      2.25 o
   8  13   4       18.89       21.45      3.03 o
   9  13   4      158.45      160.88      5.96 o
  10  13   4        6.48        4.87      2.74 o
 -11  14   4        2.21        4.66      3.33 o
 -10  14   4        8.02        5.11      3.03 o
  -9  14   4       56.08       61.33      4.48 o
  -8  14   4       11.12       12.87      3.00 o
  -7  14   4       84.94       89.51      4.71 o
  -6  14   4      654.15      619.75      9.31 o
  -5  14   4      192.74      191.09      4.97 o
  -4  14   4     1168.54     1108.88     12.88 o
  -3  14   4      561.58      540.09      7.85 o
  -2  14   4       42.49       46.09      2.40 o
  -1  14   4      445.88      471.88      6.24 o
   0  14   4      256.56      253.10      4.12 o
   1  14   4     2657.23     2718.72     24.96 o
   2  14   4      271.90      274.62      5.55 o
   3  14   4       73.25       53.79      2.91 o
   4  14   4      135.04      136.94      5.73 o
   5  14   4      859.59      854.69     12.24 o
   6  14   4        4.07        2.37      2.09 o
   7  14   4      162.77      174.01      5.64 o
   8  14   4        5.01        1.77      2.57 o
   9  14   4        3.15        2.03      2.87 o
 -10  15   4        4.17        0.53      2.97 o
  -9  15   4       21.46       16.21      3.35 o
  -8  15   4       46.60       22.50      3.41 o
  -7  15   4        2.30       -1.15      2.46 o
  -6  15   4      346.84      346.40      6.99 o
  -5  15   4      443.94      444.96      7.72 o
  -4  15   4      467.85      457.84      7.58 o
  -3  15   4      512.07      507.47      7.81 o
  -2  15   4      642.25      621.97      7.94 o
  -1  15   4      248.43      263.56      5.86 o
   0  15   4      122.98      121.31      4.23 o
   1  15   4      865.68      835.47     10.12 o
   2  15   4        0.61       -0.70      1.41 o
   3  15   4       11.74        9.33      2.31 o
   4  15   4      948.47     1001.02     16.47 o
   5  15   4      108.10       93.03      4.48 o
   6  15   4       50.43       40.48      3.25 o
   7  15   4      237.87      219.44      6.41 o
   8  15   4        0.65       -1.45      2.91 o
   9  15   4       45.29       47.42      4.62 o
 -10  16   4        0.06        0.07      3.09 o
  -9  16   4        0.00       -1.39      2.78 o
  -8  16   4       25.21       25.55      3.59 o
  -7  16   4      110.50       85.15      4.96 o
  -6  16   4       89.20       90.52      4.81 o
  -5  16   4      515.84      510.21      8.49 o
  -4  16   4      160.95      153.76      5.65 o
  -3  16   4        7.48        6.58      2.06 o
  -2  16   4        0.32        1.67      1.73 o
  -1  16   4       29.33       42.31      2.82 o
   0  16   4        1.84        5.75      2.01 o
   1  16   4      201.02      218.49      5.71 o
   2  16   4       22.06       20.53      4.51 o
   3  16   4      481.96      448.03      8.51 o
   4  16   4        0.03       -0.31      2.17 o
   5  16   4      102.23      114.37      6.76 o
   6  16   4      210.92      236.79      6.83 o
   7  16   4      139.53      139.69      6.76 o
   8  16   4       53.51       36.23      3.79 o
  -9  17   4       48.82       44.05      4.38 o
  -8  17   4        5.25        0.51      2.84 o
  -7  17   4        0.07       -1.27      2.54 o
  -6  17   4      174.79      178.18      6.25 o
  -5  17   4      332.63      353.98      7.15 o
  -4  17   4      124.52      125.18      4.74 o
  -3  17   4      317.38      306.69      6.45 o
  -2  17   4     1054.02     1077.74     11.90 o
  -1  17   4        8.19        7.46      2.17 o
   0  17   4       66.90       51.07      2.74 o
   1  17   4       55.77       52.11      3.46 o
   2  17   4      182.20      156.42      7.87 o
   3  17   4      248.42      221.76      7.13 o
   4  17   4       75.76       92.63      5.30 o
   5  17   4        9.96        3.31      2.46 o
   6  17   4      352.83      393.40      7.94 o
   7  17   4        0.15        2.63      2.76 o
   8  17   4        3.14        2.29      2.79 o
  -9  18   4        9.86        6.71      3.95 o
  -8  18   4        1.00        0.11      2.92 o
  -7  18   4       13.20       23.16      3.62 o
  -6  18   4      130.74      131.65      7.74 o
  -5  18   4       30.55       27.74      3.01 o
  -4  18   4      238.84      242.50      8.02 o
  -3  18   4        6.56        6.74      2.30 o
  -2  18   4       49.46       45.05      2.95 o
  -1  18   4      538.99      530.71      8.38 o
   0  18   4       17.56       13.53      2.54 o
   1  18   4        9.53        5.58      2.73 o
   2  18   4       39.00       43.94      4.13 o
   3  18   4      108.78      115.88      5.86 o
   4  18   4       11.07        8.58      2.99 o
   5  18   4       73.93       82.36      5.38 o
   6  18   4        6.73        5.67      2.97 o
   7  18   4       36.58       37.88      4.84 o
  -8  19   4        0.18        1.27      3.16 o
  -7  19   4       22.36       25.40      3.83 o
  -6  19   4       66.90       62.91      4.63 o
  -5  19   4       20.49       19.17      2.88 o
  -4  19   4        6.57        5.08      2.47 o
  -3  19   4        1.47        3.68      2.22 o
  -2  19   4       93.40      100.56      4.40 o
  -1  19   4        0.65       -0.98      1.95 o
   0  19   4      229.59      256.94      9.91 o
   1  19   4       80.51       86.42     11.42 o
   2  19   4      144.00      136.68      6.33 o
   3  19   4       48.05       60.16      4.74 o
   4  19   4       26.99       26.82      3.96 o
   5  19   4        4.22        6.93      3.30 o
   6  19   4       89.26       79.11      5.10 o
   7  19   4       41.20       41.86      4.90 o
  -7  20   4        0.35       -2.03      4.85 o
  -6  20   4       44.08       53.04      4.58 o
  -5  20   4      152.92      172.84      6.63 o
  -4  20   4       11.02       15.54      2.92 o
  -3  20   4       17.97       19.35      2.84 o
  -2  20   4        7.66        5.01      2.21 o
  -1  20   4       28.61       37.72      5.65 o
   0  20   4       32.06       42.76      6.19 o
   1  20   4      148.93      131.12     16.71 o
   2  20   4       11.41       10.84      3.91 o
   3  20   4       20.73       35.90      4.27 o
   4  20   4       51.66       37.99      4.50 o
   5  20   4       65.62       63.05      5.41 o
   6  20   4       13.27       13.03      3.50 o
  -6  21   4       41.00       48.32      4.54 o
  -5  21   4       34.29       32.39      3.96 o
  -4  21   4        0.02       -1.22      2.43 o
  -3  21   4        3.65        4.58      2.56 o
  -2  21   4      208.25      204.78      6.20 o
  -1  21   4       34.66       34.55      5.49 o
   0  21   4       98.66       99.20      7.49 o
   1  21   4        0.50        0.03      3.91 o
   2  21   4      190.67      165.35     17.90 o
   3  21   4       36.96       49.71      4.95 o
   4  21   4       46.84       48.62      5.01 o
   5  21   4        9.51       12.78      3.72 o
  -5  22   4        0.18        1.50      3.14 o
  -4  22   4       68.91       66.82      4.36 o
  -3  22   4        2.81        2.55      3.02 o
  -2  22   4       16.77       20.24      3.66 o
  -1  22   4      116.01      145.23      8.80 o
   0  22   4       29.15       36.05      5.52 o
   1  22   4        0.03        1.77      4.15 o
   2  22   4        0.12       -1.97      3.94 o
   3  22   4      175.31      192.18      9.82 o
   4  22   4        4.51        2.62      3.62 o
  -3  23   4      183.36      188.58     13.49 o
  -2  23   4       79.35       83.88      7.90 o
  -1  23   4        5.05        8.42      4.59 o
   0  23   4       13.71       25.68      8.98 o
   1  23   4        9.07        8.63      4.37 o
   2  23   4       35.22       38.61      6.02 o
 -13   0   5        0.14       -1.56      3.12 o
 -11   0   5      108.80      118.60      6.19 o
  -9   0   5      181.87      189.19      7.59 o
  -7   0   5      622.78      603.82     11.96 o
  -5   0   5      292.85      423.69      7.26 o
  -3   0   5       51.17       24.79      2.68 o
  -1   0   5       98.74       95.92      2.50 o
   1   0   5     4128.75     3896.85     73.44 o
   3   0   5     3245.67     3097.63     58.31 o
   5   0   5     2598.42     2635.96     46.79 o
   7   0   5     1166.22     1201.65     16.45 o
   9   0   5      465.74      429.37      9.12 o
  11   0   5      316.20      383.51     11.04 o
 -13   1   5       10.93        8.87      2.92 o
 -12   1   5      155.35      181.02      5.22 o
 -11   1   5        6.68        4.71      2.19 o
 -10   1   5       18.04       19.95      3.35 o
  -9   1   5      275.86      253.43      6.09 o
  -8   1   5       18.62       13.78      1.99 o
  -7   1   5       66.56       57.02      2.53 o
  -6   1   5     2585.31     2621.47     21.71 o
  -5   1   5      625.05      566.86      6.95 o
  -4   1   5     3505.24     3437.21     33.04 o
  -3   1   5      846.40      821.64     17.56 o
  -2   1   5     4990.73     4940.03     40.62 o
  -1   1   5      187.29      197.19      4.96 o
   0   1   5     3063.75     3017.95     33.52 o
   1   1   5     3703.22     3962.48     52.77 o
   2   1   5     1177.43     1277.17     11.70 o
   3   1   5      180.38      198.44      5.40 o
   4   1   5     2321.75     2325.58     21.98 o
   5   1   5      967.86      950.82     10.27 o
   6   1   5       10.10        4.48      0.95 o
   7   1   5       17.63       16.89      1.60 o
   8   1   5        1.38        1.60      1.45 o
   9   1   5        5.25        3.71      1.99 o
  10   1   5        0.19        4.11      1.91 o
  11   1   5        0.58       -1.15      2.30 o
 -13   2   5        4.79        9.30      2.86 o
 -12   2   5        2.03        2.88      2.53 o
 -11   2   5      116.12       91.29      3.91 o
 -10   2   5      284.18      269.83      5.71 o
  -9   2   5      479.75      466.49      7.39 o
  -8   2   5       95.73       84.00      3.59 o
  -7   2   5      217.51      202.52      4.16 o
  -6   2   5      166.83      149.59      7.81 o
  -5   2   5     2104.87     2182.02     19.83 o
  -4   2   5     1235.68     1314.35     14.10 o
  -3   2   5     3889.43     3764.80     71.71 o
  -2   2   5     1276.96     1189.02     12.11 o
  -1   2   5     2231.72     2241.58     21.68 o
   0   2   5      549.03      590.94      7.93 o
   1   2   5        2.10       12.05      1.63 o
   2   2   5      371.47      393.49      7.58 o
   3   2   5        3.48       -0.53      1.05 o
   4   2   5     1459.42     1477.43     16.17 o
   5   2   5      496.58      498.47      6.58 o
   6   2   5     1189.28     1109.84     12.14 o
   7   2   5        1.33        0.43      1.16 o
   8   2   5       24.29       24.83      2.15 o
   9   2   5        8.89        4.87      1.71 o
  10   2   5      109.24      110.74      4.26 o
  11   2   5      157.46      175.87      5.41 o
 -13   3   5        5.72        6.40      2.84 o
 -12   3   5      103.18      110.04      5.00 o
 -11   3   5       55.54       57.24      4.99 o
 -10   3   5       15.22       19.78      2.38 o
  -9   3   5      133.00      120.77      3.75 o
  -8   3   5        2.05       -1.32      2.63 o
  -7   3   5      843.82      904.00     10.24 o
  -6   3   5      996.67     1066.06     11.18 o
  -5   3   5       14.99       -0.19      1.17 o
  -4   3   5     6842.48     7383.86     61.41 o
  -3   3   5       68.04       62.62      6.56 o
  -2   3   5      323.95      306.40      4.74 o
  -1   3   5     2722.62     2885.13     27.52 o
   0   3   5      211.72      188.95      3.20 o
   1   3   5      904.34      969.78     16.64 o
   2   3   5     6094.49     6490.29    123.77 o
   3   3   5     1288.01     1480.00     17.48 o
   4   3   5      710.32      731.80      8.24 o
   5   3   5       30.39       42.81      2.13 o
   6   3   5     1086.79     1062.10     11.85 o
   7   3   5       84.89       79.64      3.07 o
   8   3   5       20.34       20.79      1.87 o
   9   3   5        4.63        6.18      1.73 o
  10   3   5        1.79       -0.89      2.04 o
  11   3   5        0.02       -1.34      2.68 o
 -13   4   5        2.54       -1.24      2.48 o
 -12   4   5        1.27       -1.16      2.32 o
 -11   4   5      164.54      143.65      5.15 o
 -10   4   5      167.78      176.92      4.67 o
  -9   4   5       38.24       37.17      2.48 o
  -8   4   5        0.01       -0.70      1.39 o
  -7   4   5      210.79      201.53      4.17 o
  -6   4   5      891.22      849.36     12.79 o
  -5   4   5     3117.17     3433.33     33.23 o
  -4   4   5      651.38      739.47      7.94 o
  -3   4   5     1116.67     1269.37     13.52 o
  -2   4   5      613.11      555.56      6.57 o
  -1   4   5      292.81      293.86      4.24 o
   0   4   5      305.04      299.82      5.15 o
   1   4   5      478.57      483.17      9.13 o
   2   4   5        8.98        4.12      1.60 o
   3   4   5       38.76       46.72      4.00 o
   4   4   5       29.16       16.28      1.61 o
   5   4   5        1.80        0.40      1.37 o
   6   4   5       33.12       37.93      2.67 o
   7   4   5        3.28        3.24      1.58 o
   8   4   5       65.53       58.85      2.75 o
   9   4   5        0.93        0.16      1.74 o
  10   4   5       43.08       48.83      3.26 o
  11   4   5       36.69       46.25      3.78 o
 -13   5   5       10.08        4.85      2.88 o
 -12   5   5       49.84       46.66      3.77 o
 -11   5   5       66.62       76.74      4.16 o
 -10   5   5      105.61       98.69      5.36 o
  -9   5   5      367.27      370.06      6.09 o
  -8   5   5      114.36      121.33      3.84 o
  -7   5   5      235.14      204.91      5.68 o
  -6   5   5       63.12       74.67      2.78 o
  -5   5   5     1315.35     1241.16     12.96 o
  -4   5   5      198.73      294.44      4.66 o
  -3   5   5     3421.77     3287.88     40.34 o
  -2   5   5     1251.76     1291.85     11.03 o
  -1   5   5     4372.15     4450.02     41.70 o
   0   5   5      353.82      426.34      4.64 o
   1   5   5      347.99      311.24      5.89 o
   2   5   5      680.82      809.67     10.00 o
   3   5   5     8976.99     9012.05     83.37 o
   4   5   5      894.62      922.69     12.72 o
   5   5   5       28.89       43.08      2.68 o
   6   5   5        5.89        8.71      2.03 o
   7   5   5       26.43       24.60      2.27 o
   8   5   5       37.69       42.51      2.39 o
   9   5   5        0.02       -0.84      1.68 o
  10   5   5        6.13        8.53      2.47 o
  11   5   5        9.17        9.86      2.90 o
 -13   6   5       24.34       30.50      3.68 o
 -12   6   5        0.04       -0.17      2.54 o
 -11   6   5        1.11       -1.15      2.29 o
 -10   6   5        9.56        8.99      3.14 o
  -9   6   5      159.59      136.39      4.62 o
  -8   6   5      310.92      313.51      6.10 o
  -7   6   5        5.26       10.99      1.59 o
  -6   6   5       14.06       19.97      1.36 o
  -5   6   5      248.90      265.34      4.64 o
  -4   6   5     1451.00     1626.11     16.76 o
  -3   6   5     1392.98     1396.76     14.53 o
  -2   6   5     1153.47     1127.77      9.93 o
  -1   6   5     1190.47     1202.03     11.62 o
   0   6   5       15.07       11.22      0.87 o
   1   6   5      289.64      309.31      4.44 o
   2   6   5     5924.27     5977.25     56.57 o
   3   6   5       95.20       90.16      2.36 o
   4   6   5      254.06      242.50      3.78 o
   5   6   5      119.78      120.03      3.71 o
   6   6   5       63.07       63.29      3.59 o
   7   6   5      216.77      212.31      5.97 o
   8   6   5       35.10       34.94      2.27 o
   9   6   5        6.47        4.01      1.89 o
  10   6   5       48.48       50.74      3.58 o
  11   6   5       45.05       36.91      3.69 o
 -13   7   5       44.42       55.00      4.34 o
 -12   7   5       35.75       51.11      3.93 o
 -11   7   5       92.25       82.11      4.44 o
 -10   7   5        0.04        0.86      2.29 o
  -9   7   5       49.24       27.95      2.93 o
  -8   7   5      447.48      409.16      7.16 o
  -7   7   5        0.78        2.09      1.43 o
  -6   7   5       83.53       94.54      3.47 o
  -5   7   5     1147.55     1162.56     11.84 o
  -4   7   5       50.03       90.90      2.57 o
  -3   7   5      187.67      168.81      3.41 o
  -2   7   5       24.18       32.47      1.43 o
  -1   7   5     1144.25     1100.28     10.94 o
   0   7   5      979.07     1144.70     10.02 o
   1   7   5       21.97       22.87      1.68 o
   2   7   5      185.69      246.48      6.91 o
   3   7   5      444.94      511.21      7.72 o
   4   7   5      636.51      561.82      7.12 o
   5   7   5      175.72      161.52      3.40 o
   6   7   5        1.31        3.87      2.10 o
   7   7   5      444.00      431.41      8.41 o
   8   7   5      326.92      345.25      5.83 o
   9   7   5       45.39       50.12      5.25 o
  10   7   5        0.27       -1.11      2.21 o
  11   7   5       60.94       64.01      4.29 o
 -13   8   5        0.57        2.85      3.00 o
 -12   8   5       20.41       29.28      3.60 o
 -11   8   5       47.46       53.76      3.94 o
 -10   8   5       61.36       50.51      3.64 o
  -9   8   5      198.30      217.63      5.95 o
  -8   8   5       33.02       32.13      3.46 o
  -7   8   5      153.54      164.05      4.30 o
  -6   8   5       80.41       84.44      2.91 o
  -5   8   5      307.07      312.18      4.70 o
  -4   8   5        0.48        3.17      1.01 o
  -3   8   5      849.04      794.44      8.49 o
  -2   8   5      250.10      273.12      4.02 o
  -1   8   5        8.07       12.36      1.26 o
   0   8   5      836.38      884.67      8.25 o
   1   8   5      612.99      591.46      6.75 o
   2   8   5      567.62      554.83      5.85 o
   3   8   5        3.45        8.97      1.82 o
   4   8   5     1654.53     1651.59     19.48 o
   5   8   5      209.65      187.11      4.48 o
   6   8   5        3.72        1.65      2.77 o
   7   8   5        0.73       -1.13      2.25 o
   8   8   5        0.32       -0.85      1.69 o
   9   8   5        0.15        2.15      2.12 o
  10   8   5        0.04       -1.17      2.34 o
  11   8   5        5.17        3.48      2.84 o
 -12   9   5        5.21       12.28      3.39 o
 -11   9   5       27.67       29.56      3.43 o
 -10   9   5      122.74      115.96      5.04 o
  -9   9   5      921.71      950.93     15.84 o
  -8   9   5       97.33      112.90      4.42 o
  -7   9   5        5.64       -0.08      1.81 o
  -6   9   5      291.05      279.56      5.32 o
  -5   9   5        0.38       -0.48      0.95 o
  -4   9   5      435.72      438.61      5.83 o
  -3   9   5        5.12        2.56      1.25 o
  -2   9   5      332.83      360.00      4.93 o
  -1   9   5     2449.47     2322.81     19.04 o
   0   9   5      100.30      125.36      2.52 o
   1   9   5      197.58      174.51      3.65 o
   2   9   5      159.07      173.25      3.32 o
   3   9   5       85.03       69.02      2.42 o
   4   9   5      988.78      926.14     11.07 o
   5   9   5      136.53      143.77      4.62 o
   6   9   5      126.55      118.06      6.09 o
   7   9   5     1315.41     1324.27     17.27 o
   8   9   5       60.21       60.49      3.06 o
   9   9   5        9.24        6.71      2.27 o
  10   9   5       35.58       29.38      3.32 o
 -12  10   5       45.30       52.34      4.73 o
 -11  10   5        2.84       -1.37      2.74 o
 -10  10   5       84.77      104.87      5.55 o
  -9  10   5       27.43       31.52      3.48 o
  -8  10   5      731.51      734.07     13.23 o
  -7  10   5      633.17      655.43     10.30 o
  -6  10   5        0.85       -0.06      1.81 o
  -5  10   5      413.87      402.73      6.31 o
  -4  10   5      480.27      470.31      8.47 o
  -3  10   5     2842.63     2787.64     24.76 o
  -2  10   5      659.36      619.58      7.22 o
  -1  10   5     1679.24     1603.40     15.10 o
   0  10   5       68.35       64.21      2.16 o
   1  10   5     1216.18     1111.38     11.33 o
   2  10   5        1.72        1.25      0.93 o
   3  10   5      121.97      133.51      3.00 o
   4  10   5      295.50      286.04      4.21 o
   5  10   5      196.55      189.75      5.21 o
   6  10   5       77.38       76.88      4.09 o
   7  10   5       33.99       28.62      2.68 o
   8  10   5        0.48        1.18      1.82 o
   9  10   5        1.44       -0.98      1.97 o
  10  10   5        7.97        7.04      2.51 o
 -12  11   5        4.59        6.18      3.81 o
 -11  11   5       86.55       76.93      6.28 o
 -10  11   5       13.27        7.08      3.25 o
  -9  11   5      256.73      264.20      7.33 o
  -8  11   5     1771.91     1794.66     29.47 o
  -7  11   5      445.83      444.84      7.55 o
  -6  11   5      170.01      195.52      4.91 o
  -5  11   5       53.82       52.47      2.80 o
  -4  11   5       26.71       23.18      1.98 o
  -3  11   5      948.80      919.11     11.57 o
  -2  11   5      352.11      359.80      5.20 o
  -1  11   5     2053.32     2085.40     19.09 o
   0  11   5      470.82      463.54      6.23 o
   1  11   5        0.26        2.17      1.14 o
   2  11   5      311.03      296.50      4.25 o
   3  11   5     1007.46      992.32     11.67 o
   4  11   5     1249.41     1240.46     12.99 o
   5  11   5      475.11      451.67      6.48 o
   6  11   5        0.45       -0.82      1.64 o
   7  11   5      440.54      409.23      7.42 o
   8  11   5        1.10       -0.47      1.95 o
   9  11   5       11.58        8.21      3.06 o
  10  11   5        0.69       -1.01      3.09 o
 -11  12   5        2.02        3.74      3.01 o
 -10  12   5       18.40       23.13      3.70 o
  -9  12   5       88.43       87.93      5.02 o
  -8  12   5        1.32       -1.24      2.47 o
  -7  12   5        8.46       12.37      2.88 o
  -6  12   5        1.36        1.20      1.85 o
  -5  12   5        0.45       -1.41      2.82 o
  -4  12   5     2103.13     2019.41     19.86 o
  -3  12   5     1440.69     1343.77     12.59 o
  -2  12   5       90.79      111.07      3.51 o
  -1  12   5      113.43      119.37      4.64 o
   0  12   5      848.31      824.12      9.39 o
   1  12   5        0.09        4.02      1.51 o
   2  12   5       21.06       18.33      1.62 o
   3  12   5      376.36      347.17      5.49 o
   4  12   5       38.09       33.01      2.96 o
   5  12   5       52.51       55.36      5.25 o
   6  12   5      189.63      182.82      6.24 o
   7  12   5      421.15      406.14      7.66 o
   8  12   5      370.05      398.73      9.45 o
   9  12   5        7.71       11.04      2.90 o
  10  12   5        8.05        8.74      2.80 o
 -11  13   5       22.04       28.19      4.00 o
 -10  13   5        8.83        5.73      3.15 o
  -9  13   5        6.50        6.67      2.89 o
  -8  13   5        9.80       12.92      2.94 o
  -7  13   5      183.72      160.55      5.80 o
  -6  13   5       38.75       43.35      3.02 o
  -5  13   5      244.99      222.41      5.29 o
  -4  13   5     2857.86     2828.03     26.55 o
  -3  13   5      456.76      435.25      6.79 o
  -2  13   5      166.60      164.42      3.81 o
  -1  13   5      524.24      521.77      5.89 o
   0  13   5        0.27       -0.63      1.39 o
   1  13   5       53.94       57.46      2.82 o
   2  13   5      557.18      607.47      8.51 o
   3  13   5       62.24       66.73      2.88 o
   4  13   5     1220.24     1202.87     23.73 o
   5  13   5      184.10      190.38      8.63 o
   6  13   5       16.71       19.34      2.36 o
   7  13   5       99.48      101.56      5.37 o
   8  13   5       51.80       52.47      3.69 o
   9  13   5        2.53       -1.27      2.54 o
 -11  14   5        0.85        3.24      3.24 o
 -10  14   5        1.61       -1.38      2.77 o
  -9  14   5       82.76       87.79      5.19 o
  -8  14   5       21.25       21.89      4.16 o
  -7  14   5      185.63      191.41      6.19 o
  -6  14   5      312.56      323.47      6.60 o
  -5  14   5       24.84       24.25      2.51 o
  -4  14   5       53.42       40.65      2.78 o
  -3  14   5      419.59      432.83      6.96 o
  -2  14   5        6.72        7.78      1.85 o
  -1  14   5      690.94      693.96      7.86 o
   0  14   5       36.51       30.93      2.29 o
   1  14   5       83.16       83.85      3.60 o
   2  14   5       72.45       74.45      3.36 o
   3  14   5      141.37      142.61      4.76 o
   4  14   5       38.60       35.38      3.85 o
   5  14   5      119.21      117.61      4.65 o
   6  14   5        0.74        1.82      2.63 o
   7  14   5       18.81       17.96      5.06 o
   8  14   5        4.56        3.99      2.60 o
   9  14   5        2.07       10.50      2.90 o
 -10  15   5        0.46        0.11      2.94 o
  -9  15   5        1.61       -1.23      2.89 o
  -8  15   5      237.09      246.46      7.29 o
  -7  15   5        5.84        7.99      2.86 o
  -6  15   5      414.53      390.30      7.46 o
  -5  15   5        4.00        0.70      2.11 o
  -4  15   5        0.07       -0.91      1.82 o
  -3  15   5      395.90      396.53      6.88 o
  -2  15   5      287.74      279.62      5.62 o
  -1  15   5      279.61      271.38      5.13 o
   0  15   5      116.91      118.83      4.86 o
   1  15   5     1283.16     1240.92     13.58 o
   2  15   5      233.20      233.49      5.61 o
   3  15   5      217.32      204.69      5.72 o
   4  15   5      332.94      339.52      7.23 o
   5  15   5       57.02       52.93      4.40 o
   6  15   5       33.65       35.66      3.18 o
   7  15   5       19.42       24.82      3.20 o
   8  15   5        0.46       -0.23      2.54 o
 -10  16   5        0.00       -1.59      3.99 o
  -9  16   5        0.03       -1.39      2.78 o
  -8  16   5       47.38       49.95      4.38 o
  -7  16   5      185.71      196.21      6.49 o
  -6  16   5       51.97       50.68      3.54 o
  -5  16   5      342.70      323.99      6.75 o
  -4  16   5       17.28       19.49      2.60 o
  -3  16   5      397.80      367.69      6.82 o
  -2  16   5       19.41       11.37      2.25 o
  -1  16   5     2086.94     2123.06     19.32 o
   0  16   5     2160.69     2084.47     20.67 o
   1  16   5      520.47      503.35      8.52 o
   2  16   5     1647.26     1637.92     29.34 o
   3  16   5      291.54      295.51     11.99 o
   4  16   5       91.82       93.81      4.53 o
   5  16   5       48.71       46.47      3.62 o
   6  16   5      399.15      418.00      8.00 o
   7  16   5      295.67      297.14      7.60 o
   8  16   5       31.72       37.36      3.78 o
  -9  17   5        9.11       10.41      3.47 o
  -8  17   5      162.37      175.65      6.53 o
  -7  17   5       43.83       36.20      3.87 o
  -6  17   5      166.70      158.90      5.29 o
  -5  17   5        0.34        1.04      2.21 o
  -4  17   5      269.82      277.25      6.28 o
  -3  17   5      482.60      457.14      7.87 o
  -2  17   5      152.59      136.84      4.62 o
  -1  17   5      181.19      194.53      4.71 o
   0  17   5       35.46       39.47      3.11 o
   1  17   5       80.14       89.48     10.17 o
   2  17   5       77.08       76.27      4.84 o
   3  17   5       14.34       10.99      3.11 o
   4  17   5       88.78       93.21      4.69 o
   5  17   5       98.29      113.95      5.19 o
   6  17   5        5.07        3.06      2.54 o
   7  17   5        5.95       13.83      3.89 o
  -9  18   5        9.83        3.67      3.23 o
  -8  18   5       36.18       39.34      4.31 o
  -7  18   5       74.90       75.95      5.15 o
  -6  18   5        3.43        5.17      2.83 o
  -5  18   5        1.93       -0.87      2.22 o
  -4  18   5       38.73       31.65      4.22 o
  -3  18   5       15.36       15.67      2.50 o
  -2  18   5       11.75       13.75      2.43 o
  -1  18   5       43.77       55.00      3.59 o
   0  18   5       52.94       37.26      3.59 o
   1  18   5      215.39      188.79     10.51 o
   2  18   5        1.94        0.97      2.75 o
   3  18   5       14.81       22.63      3.49 o
   4  18   5      211.06      212.69     10.59 o
   5  18   5        8.81       11.61      3.38 o
   6  18   5       28.21       30.55      3.73 o
   7  18   5        0.72        2.21      3.20 o
  -8  19   5       22.58       23.10      4.02 o
  -7  19   5       37.86       37.62      4.30 o
  -6  19   5        4.90        5.37      3.01 o
  -5  19   5        6.84       11.21      2.91 o
  -4  19   5       90.28       96.93      4.54 o
  -3  19   5        0.45       -1.02      2.04 o
  -2  19   5      208.73      219.54      5.70 o
  -1  19   5        0.94        1.55      2.54 o
   0  19   5       19.86       15.19      3.97 o
   1  19   5       72.94       69.88      6.10 o
   2  19   5       30.35       35.63      4.00 o
   3  19   5       52.82       40.00      4.22 o
   4  19   5       46.94       37.92      4.26 o
   5  19   5       80.14       76.16      5.40 o
   6  19   5       82.17       82.02      5.17 o
  -7  20   5       20.52       31.38      4.14 o
  -6  20   5      163.03      166.40      8.41 o
  -5  20   5      107.23       92.75      4.72 o
  -4  20   5       37.51       39.96      3.46 o
  -3  20   5       34.77       44.04      3.55 o
  -2  20   5        1.69        4.73      3.05 o
  -1  20   5       55.70       64.85      6.22 o
   0  20   5        7.06        0.40      4.41 o
   1  20   5       36.82       34.59      5.09 o
   2  20   5      221.06      198.14      8.96 o
   3  20   5       68.51       80.14      5.56 o
   4  20   5      263.26      256.69      8.47 o
   5  20   5       72.34       81.94      5.83 o
  -6  21   5       10.63        8.70      3.43 o
  -5  21   5      108.17      113.59      5.28 o
  -4  21   5       94.44       97.48      4.86 o
  -3  21   5       62.79       74.69      4.83 o
  -2  21   5       14.48       12.57      7.72 o
  -1  21   5       72.70       68.55      6.60 o
   0  21   5       38.09       28.34      5.18 o
   1  21   5      255.82      262.37     15.90 o
   2  21   5       65.08       60.52      6.23 o
   3  21   5        9.77        8.34      3.53 o
   4  21   5       17.19       11.80      3.90 o
  -5  22   5        4.19        5.28      3.27 o
  -4  22   5        1.94        0.01      2.67 o
  -3  22   5        4.85       10.90      3.69 o
  -2  22   5       75.57       78.41      7.23 o
  -1  22   5        0.71        3.76      4.14 o
   0  22   5       24.88       40.86      5.83 o
   1  22   5        4.80        0.62      4.01 o
   2  22   5       46.63       56.59     15.75 o
   3  22   5        0.72        0.70      4.11 o
  -3  23   5      228.96      275.08     11.61 o
  -2  23   5        0.10        6.97      4.47 o
  -1  23   5       20.37       18.21      4.97 o
   0  23   5        8.06       11.29      4.83 o
   1  23   5        2.16        3.47      4.47 o
 -12   0   6        1.28        8.46      3.61 o
 -10   0   6        8.69        9.09      2.95 o
  -8   0   6     1267.28     1310.29     47.21 o
  -6   0   6      267.14      313.71      5.48 o
  -4   0   6      915.15     1057.89     13.50 o
  -2   0   6      115.32       77.89      2.59 o
   0   0   6     2507.80     2429.09     47.13 o
   2   0   6     8342.16     8711.22     91.69 o
   4   0   6        0.39       -0.88      1.75 o
   6   0   6       54.31       57.06      3.25 o
   8   0   6      515.73      494.36     12.53 o
  10   0   6      173.44      215.65      8.53 o
 -13   1   6       24.95       27.17      3.39 o
 -12   1   6       29.10       24.62      3.27 o
 -11   1   6       18.59       16.76      2.45 o
 -10   1   6       62.56       67.27      3.29 o
  -9   1   6      377.67      410.45      6.93 o
  -8   1   6     1768.06     1728.20     21.23 o
  -7   1   6      233.05      243.08      4.50 o
  -6   1   6      167.30      218.54      3.47 o
  -5   1   6      458.25      558.77      5.32 o
  -4   1   6       12.03       20.11      1.76 o
  -3   1   6      484.26      495.46      7.21 o
  -2   1   6     3283.62     3256.78     36.58 o
  -1   1   6      114.85      111.91      2.75 o
   0   1   6       25.33       39.24      1.96 o
   1   1   6      193.56      172.96      3.30 o
   2   1   6     2739.18     2740.85     26.51 o
   3   1   6      321.29      295.48      5.05 o
   4   1   6       51.23       56.58      2.21 o
   5   1   6      437.92      406.81      5.78 o
   6   1   6     1363.92     1349.91     12.36 o
   7   1   6      287.78      259.98      5.66 o
   8   1   6      125.58      118.64      3.85 o
   9   1   6       43.60       53.15      3.66 o
  10   1   6        2.92        3.68      2.65 o
  11   1   6        3.01        1.76      2.73 o
 -13   2   6      130.32      134.88      5.72 o
 -12   2   6       17.14       21.39      3.01 o
 -11   2   6       17.87       13.12      2.40 o
 -10   2   6       60.28       51.88      3.06 o
  -9   2   6       71.20       65.09      3.03 o
  -8   2   6      125.41      118.02      3.82 o
  -7   2   6      161.66      173.24      3.54 o
  -6   2   6      514.94      553.93      5.94 o
  -5   2   6      126.12      118.33      2.46 o
  -4   2   6     1456.36     1468.50     13.83 o
  -3   2   6       84.42       78.10      3.17 o
  -2   2   6      222.49      260.23      3.98 o
  -1   2   6      757.99      830.39      9.28 o
   0   2   6     5452.94     5773.59     53.34 o
   1   2   6     3317.55     3434.79     33.55 o
   2   2   6      635.68      583.01      9.80 o
   3   2   6      633.07      546.98      8.28 o
   4   2   6      509.42      610.74      7.36 o
   5   2   6      216.93      199.95      4.03 o
   6   2   6      417.67      403.83      6.34 o
   7   2   6      473.50      465.42      5.93 o
   8   2   6       28.59       26.50      2.21 o
   9   2   6       86.10       94.40      3.76 o
  10   2   6        5.14        4.04      2.17 o
  11   2   6        5.48        2.98      2.70 o
 -13   3   6       59.22       76.16      4.66 o
 -12   3   6       45.41       33.53      6.32 o
 -11   3   6      449.77      442.23      8.40 o
 -10   3   6       10.71        6.42      2.07 o
  -9   3   6      193.08      177.18      4.48 o
  -8   3   6       22.21       18.25      3.03 o
  -7   3   6      552.16      548.36      6.61 o
  -6   3   6      213.27      246.24      3.73 o
  -5   3   6        0.07       -0.52      1.04 o
  -4   3   6      129.06       93.20      2.87 o
  -3   3   6      536.26      650.93      8.67 o
  -2   3   6     3068.88     2881.39     27.29 o
  -1   3   6       33.93       22.51      1.37 o
   0   3   6     2850.38     2990.74     25.32 o
   1   3   6     1191.88     1140.89     27.55 o
   2   3   6     4466.89     4612.79     51.33 o
   3   3   6       85.32       87.43      2.25 o
   4   3   6       11.62       10.84      1.24 o
   5   3   6      831.75      774.87      9.18 o
   6   3   6      104.57      101.98      3.35 o
   7   3   6       24.27       25.99      2.28 o
   8   3   6       18.65       24.31      2.58 o
   9   3   6       39.83       44.85      2.84 o
  10   3   6       36.99       35.17      2.94 o
  11   3   6        6.71        5.21      2.49 o
 -13   4   6        3.81        4.99      2.94 o
 -12   4   6        6.92        6.48      2.69 o
 -11   4   6       56.74       60.36      4.31 o
 -10   4   6        3.44       -0.91      1.82 o
  -9   4   6       73.97       73.77      3.20 o
  -8   4   6     1350.95     1316.72     14.19 o
  -7   4   6      407.50      411.02      5.57 o
  -6   4   6      335.98      343.17      4.45 o
  -5   4   6      720.21      725.61      8.44 o
  -4   4   6      527.67      565.93      7.68 o
  -3   4   6     1153.92     1171.43     12.58 o
  -2   4   6      102.81      126.74      3.56 o
  -1   4   6       16.61       27.20      1.43 o
   0   4   6     1876.13     2005.29     16.14 o
   1   4   6      156.12      182.73      3.93 o
   2   4   6      180.32      225.43      5.62 o
   3   4   6        0.53       -0.84      1.67 o
   4   4   6      701.51      713.64      7.93 o
   5   4   6      306.94      282.08      6.26 o
   6   4   6        6.30        7.30      1.78 o
   7   4   6        9.86       14.81      2.50 o
   8   4   6       80.70       81.77      3.28 o
   9   4   6        2.84        1.82      1.78 o
  10   4   6       36.00       36.45      3.00 o
  11   4   6        4.11        1.95      2.60 o
 -13   5   6        1.91        3.77      2.88 o
 -12   5   6       18.37       16.16      3.12 o
 -11   5   6       28.84       21.19      2.97 o
 -10   5   6       22.11       15.78      2.73 o
  -9   5   6      401.53      405.35      7.26 o
  -8   5   6        1.13        0.05      2.73 o
  -7   5   6      260.07      256.72      4.37 o
  -6   5   6      490.19      522.61      7.02 o
  -5   5   6     1793.03     1908.55     18.09 o
  -4   5   6     1825.77     1841.32     17.00 o
  -3   5   6      680.82      668.74      8.18 o
  -2   5   6      238.15      306.32      3.86 o
  -1   5   6     1160.50     1330.57     12.71 o
   0   5   6     3565.59     3756.76     29.28 o
   1   5   6     2172.45     2330.80     23.86 o
   2   5   6      262.54      249.42      6.34 o
   3   5   6       26.94       26.14      2.65 o
   4   5   6     2487.57     2381.29     28.42 o
   5   5   6      438.62      469.04     15.08 o
   6   5   6       44.59       60.33      4.34 o
   7   5   6       31.38       35.10      3.11 o
   8   5   6       55.90       52.05      3.71 o
   9   5   6       48.55       53.51      3.47 o
  10   5   6       80.98       75.45      3.84 o
  11   5   6        3.60        2.29      2.74 o
 -13   6   6       51.09       51.12      4.21 o
 -12   6   6       66.53       75.30      4.55 o
 -11   6   6       13.41       15.14      2.81 o
 -10   6   6      664.38      680.27     10.32 o
  -9   6   6       11.85        9.91      2.35 o
  -8   6   6       15.57       12.07      2.04 o
  -7   6   6       82.72       85.70      3.30 o
  -6   6   6       54.39       57.19      2.60 o
  -5   6   6      142.96      140.62      4.44 o
  -4   6   6      283.34      335.32      4.97 o
  -3   6   6       87.18      117.16      2.49 o
  -2   6   6     2272.33     2362.42     19.14 o
  -1   6   6        2.04        1.75      1.45 o
   0   6   6     7503.43     8052.54     66.06 o
   1   6   6        0.77        0.31      0.81 o
   2   6   6      557.23      599.33      8.46 o
   3   6   6      845.50      866.58     11.22 o
   4   6   6       15.36       15.72      4.40 o
   5   6   6       13.87       13.38      2.56 o
   6   6   6        2.24        1.45      2.94 o
   7   6   6        9.80        9.78      2.57 o
   8   6   6        3.66        0.87      2.20 o
   9   6   6        3.95        5.30      1.95 o
  10   6   6        3.85        5.88      2.44 o
  11   6   6       19.25       22.15      3.27 o
 -13   7   6       56.52       52.99      4.77 o
 -12   7   6       42.88       36.02      3.65 o
 -11   7   6       26.39       21.71      3.12 o
 -10   7   6        0.15        5.00      2.79 o
  -9   7   6       27.37       32.28      3.13 o
  -8   7   6        5.31        5.42      2.20 o
  -7   7   6      127.72      126.16      3.84 o
  -6   7   6        0.02        0.20      1.49 o
  -5   7   6      882.48      869.55     12.62 o
  -4   7   6       73.38       60.17      2.17 o
  -3   7   6      231.49      194.65      3.28 o
  -2   7   6      168.68      231.54      3.46 o
  -1   7   6     3191.92     3557.02     30.92 o
   0   7   6       50.88       57.87      1.71 o
   1   7   6        8.77        9.06      1.27 o
   2   7   6      497.28      440.61     11.18 o
   3   7   6      560.24      612.85      8.93 o
   4   7   6      195.25      245.20      7.46 o
   5   7   6       19.02       13.93      1.94 o
   6   7   6      125.32      122.59      4.20 o
   7   7   6       40.23       45.10      3.52 o
   8   7   6       23.37       20.46      2.99 o
   9   7   6       51.22       56.51      3.39 o
  10   7   6        6.02        5.27      2.54 o
 -12   8   6       32.65       32.42      4.05 o
 -11   8   6      228.85      243.70      7.45 o
 -10   8   6      119.30      114.48      9.41 o
  -9   8   6     1540.14     1613.44     20.42 o
  -8   8   6      116.93      111.59      7.26 o
  -7   8   6       95.85      110.78      5.05 o
  -6   8   6      296.68      308.55      7.05 o
  -5   8   6      246.46      249.12      4.64 o
  -4   8   6      238.52      236.61      4.05 o
  -3   8   6      736.83      706.28      8.31 o
  -2   8   6       14.10       11.78      1.30 o
  -1   8   6       28.17       49.46      2.54 o
   0   8   6      278.41      301.68      3.83 o
   1   8   6      307.08      277.74      4.21 o
   2   8   6        1.67        3.11      1.46 o
   3   8   6       19.65       13.57      2.39 o
   4   8   6        3.72        4.39      2.25 o
   5   8   6     1444.46     1385.57     17.05 o
   6   8   6     2381.93     2439.68     24.03 o
   7   8   6      142.74      131.37      6.90 o
   8   8   6       33.06       35.83      3.52 o
   9   8   6       33.60       32.33      3.14 o
  10   8   6        7.18        5.84      2.62 o
 -12   9   6       52.03       65.56      5.07 o
 -11   9   6       88.56       87.59      5.40 o
 -10   9   6        1.65        3.22      2.80 o
  -9   9   6       98.57      112.01      5.43 o
  -8   9   6      440.45      436.68      8.83 o
  -7   9   6      221.17      223.16      5.89 o
  -6   9   6        0.32        2.17      2.01 o
  -5   9   6       94.87       99.55      3.12 o
  -4   9   6      159.39      164.02      4.02 o
  -3   9   6      667.83      622.37      6.72 o
  -2   9   6        7.98        6.86      1.20 o
  -1   9   6      696.17      659.09      7.79 o
   0   9   6       31.22       58.58      1.99 o
   1   9   6      788.72      824.83      7.95 o
   2   9   6        5.42        6.59      1.13 o
   3   9   6      493.03      474.80      7.94 o
   4   9   6      537.36      533.16      8.78 o
   5   9   6       58.31       46.77      3.39 o
   6   9   6      739.15      711.22     11.36 o
   7   9   6        0.71       -0.99      1.98 o
   8   9   6        5.11       -1.00      2.53 o
   9   9   6       11.24        6.53      2.46 o
  10   9   6       83.38       82.32      5.34 o
 -12  10   6       42.18       42.69      4.58 o
 -11  10   6      226.25      247.96      7.65 o
 -10  10   6        4.92        1.21      2.85 o
  -9  10   6       47.94       30.40      5.29 o
  -8  10   6      274.53      286.59      7.45 o
  -7  10   6       10.33       13.68      2.36 o
  -6  10   6      155.96      130.89      6.03 o
  -5  10   6      333.38      325.17      6.37 o
  -4  10   6      395.47      432.69      5.26 o
  -3  10   6      674.88      689.88      7.35 o
  -2  10   6      880.30      901.25     11.77 o
  -1  10   6        0.02        0.32      1.37 o
   0  10   6      117.30      103.70      2.84 o
   1  10   6      176.79      188.36      3.17 o
   2  10   6      941.03      955.81     10.36 o
   3  10   6     1746.31     1810.19     14.33 o
   4  10   6        8.50       12.38      2.22 o
   5  10   6     1758.78     1741.77     20.67 o
   6  10   6      167.11      156.65      5.25 o
   7  10   6       56.36       55.49      4.85 o
   8  10   6        0.18       -0.32      2.62 o
   9  10   6       18.32       19.00      2.46 o
  10  10   6      138.98      151.48      7.70 o
 -12  11   6       30.75       40.04      4.58 o
 -11  11   6       37.53       38.44      4.20 o
 -10  11   6        2.33       -0.12      2.93 o
  -9  11   6        1.56        2.84      3.58 o
  -8  11   6       86.55       91.08      5.57 o
  -7  11   6      270.19      253.95      5.90 o
  -6  11   6      574.79      570.75      8.48 o
  -5  11   6      340.00      362.24      6.91 o
  -4  11   6       75.92       58.58      2.52 o
  -3  11   6      647.88      675.50      7.40 o
  -2  11   6       31.78       29.36      1.73 o
  -1  11   6       72.32       82.08      3.32 o
   0  11   6     1232.94     1269.13     13.20 o
   1  11   6      258.47      251.81      4.53 o
   2  11   6       85.26       66.37      3.24 o
   3  11   6      195.37      215.76      4.16 o
   4  11   6      105.71       92.44      4.05 o
   5  11   6       76.72       70.46      3.95 o
   6  11   6        4.36        3.07      2.75 o
   7  11   6       13.17       16.16      5.69 o
   8  11   6       23.88       24.28      3.13 o
   9  11   6       31.01       32.57      4.10 o
 -11  12   6       18.52       11.81      3.52 o
 -10  12   6      113.95       90.16      5.39 o
  -9  12   6       40.20       34.09      3.77 o
  -8  12   6       16.49        8.27      2.84 o
  -7  12   6      120.78      118.38      4.44 o
  -6  12   6      318.13      329.46      6.48 o
  -5  12   6      265.24      258.67      5.87 o
  -4  12   6      107.53      123.81      4.34 o
  -3  12   6      252.17      235.64      4.55 o
  -2  12   6        7.52        9.56      1.44 o
  -1  12   6        1.15       -0.73      1.60 o
   0  12   6       34.86       31.44      2.94 o
   1  12   6        3.22        3.28      1.45 o
   2  12   6      213.09      213.01      4.37 o
   3  12   6       82.78       77.82      3.03 o
   4  12   6     1420.18     1484.78     18.44 o
   5  12   6      477.94      461.22     12.96 o
   6  12   6      375.32      390.30      6.64 o
   7  12   6        6.50        6.38      2.10 o
   8  12   6        0.56        2.57      2.23 o
   9  12   6      291.73      296.37      7.97 o
 -11  13   6        5.08       -0.85      3.08 o
 -10  13   6       56.73       51.81      4.55 o
  -9  13   6       43.75       41.40      4.00 o
  -8  13   6       31.70       20.03      3.22 o
  -7  13   6       10.70        8.19      2.37 o
  -6  13   6      775.18      744.26     10.32 o
  -5  13   6     1222.94     1228.10     14.12 o
  -4  13   6      116.55      124.94      6.26 o
  -3  13   6     1124.72     1089.26     13.62 o
  -2  13   6      112.85      117.90      3.23 o
  -1  13   6      532.68      512.05      7.69 o
   0  13   6       14.12       10.48      2.27 o
   1  13   6     1113.45     1132.13     16.13 o
   2  13   6      442.28      452.55      8.62 o
   3  13   6        6.60        1.77      1.83 o
   4  13   6      339.09      334.25      6.66 o
   5  13   6      101.19      103.35      4.16 o
   6  13   6      193.47      201.81      5.63 o
   7  13   6       35.16       46.29      3.83 o
   8  13   6        5.09        6.49      2.45 o
   9  13   6        2.59        3.72      2.67 o
 -11  14   6       23.97       27.58      5.93 o
 -10  14   6       52.29       52.43      4.63 o
  -9  14   6        7.13        3.64      2.95 o
  -8  14   6      107.06      105.83      5.84 o
  -7  14   6       34.75       21.88      3.25 o
  -6  14   6      139.92      137.26      4.79 o
  -5  14   6       71.98       71.55      3.59 o
  -4  14   6      405.72      387.16      6.82 o
  -3  14   6       56.22       63.84      3.23 o
  -2  14   6      139.79      139.71      3.99 o
  -1  14   6        4.11        4.44      1.61 o
   0  14   6     2272.85     2245.90     27.76 o
   1  14   6      304.95      281.73      5.37 o
   2  14   6      185.74      181.93      4.52 o
   3  14   6      913.23      910.04     13.11 o
   4  14   6      250.96      268.27      6.21 o
   5  14   6       26.81       25.46      2.73 o
   6  14   6      512.79      500.47      8.32 o
   7  14   6       15.36       10.96      2.60 o
   8  14   6      147.46      145.33      7.04 o
 -10  15   6       19.70       25.85      3.90 o
  -9  15   6        1.18       -1.33      2.67 o
  -8  15   6       51.31       56.36      4.48 o
  -7  15   6      182.76      180.88      7.51 o
  -6  15   6      210.68      229.96      6.16 o
  -5  15   6       57.11       45.05      3.24 o
  -4  15   6       35.42       32.68      2.88 o
  -3  15   6       14.35       13.55      2.23 o
  -2  15   6     1579.29     1526.54     17.27 o
  -1  15   6       71.59       80.90      4.56 o
   0  15   6       71.78       79.10      3.43 o
   1  15   6       79.22       82.89      4.67 o
   2  15   6       18.87       18.85      2.31 o
   3  15   6        0.76        0.68      2.20 o
   4  15   6       67.10       69.67      3.88 o
   5  15   6       66.16       59.26      3.73 o
   6  15   6        5.26        6.67      2.34 o
   7  15   6       45.72       45.28      3.65 o
   8  15   6       10.02        6.04      3.23 o
 -10  16   6       47.33       51.30      4.86 o
  -9  16   6       24.50       35.71      4.19 o
  -8  16   6      184.20      203.38      7.07 o
  -7  16   6       35.45       36.40      3.79 o
  -6  16   6        4.88        3.46      2.35 o
  -5  16   6       87.63       87.30      4.58 o
  -4  16   6      495.68      498.69      8.27 o
  -3  16   6       92.77      100.39      4.55 o
  -2  16   6       43.73       41.10      2.95 o
  -1  16   6      162.95      156.86      5.79 o
   0  16   6       89.58       89.15      4.11 o
   1  16   6       76.93       76.56      4.46 o
   2  16   6      152.79      155.95      5.47 o
   3  16   6       14.09       13.41      3.75 o
   4  16   6       44.55       38.37      3.29 o
   5  16   6       20.90       26.51      3.83 o
   6  16   6       36.25       34.79      3.73 o
   7  16   6      116.25      134.41      8.89 o
  -9  17   6        6.61        4.90      3.40 o
  -8  17   6        4.78        8.36      3.24 o
  -7  17   6       25.27       24.73      3.60 o
  -6  17   6        2.91       -1.16      2.31 o
  -5  17   6       57.23       61.29      3.76 o
  -4  17   6       25.38       31.65      2.99 o
  -3  17   6      178.35      171.62      5.07 o
  -2  17   6       60.31       50.07      4.03 o
  -1  17   6       81.65       78.70      5.10 o
   0  17   6        4.89        8.93      2.56 o
   1  17   6      632.32      589.76     12.42 o
   2  17   6      104.74      101.30      8.30 o
   3  17   6      137.03      147.02      5.41 o
   4  17   6        0.05       -1.20      2.39 o
   5  17   6      128.65      145.42      9.41 o
   6  17   6       94.30       96.40      6.49 o
   7  17   6        1.61        0.15      3.49 o
  -8  18   6       68.42       80.77      5.37 o
  -7  18   6       92.38      107.66      5.76 o
  -6  18   6        2.24        3.83      2.48 o
  -5  18   6      107.53       99.62      4.59 o
  -4  18   6        0.20       -1.45      2.89 o
  -3  18   6       68.33       89.24      4.10 o
  -2  18   6       30.58       29.96      4.20 o
  -1  18   6        2.23       -0.04      2.39 o
   0  18   6        0.62        0.50      2.47 o
   1  18   6      123.79      121.42      5.91 o
   2  18   6      176.44      181.50      8.47 o
   3  18   6      383.60      420.15     10.14 o
   4  18   6       37.29       29.97      3.92 o
   5  18   6       98.36      108.91      5.24 o
   6  18   6        0.04        0.81      2.51 o
  -8  19   6       59.47       53.25      4.87 o
  -7  19   6       48.34       38.08      4.27 o
  -6  19   6       50.85       41.42      4.21 o
  -5  19   6       24.45       21.78      3.09 o
  -4  19   6       50.32       45.00      4.34 o
  -3  19   6       78.00       73.19      5.07 o
  -2  19   6        0.33       -0.95      2.54 o
  -1  19   6        4.86        4.34      2.74 o
   0  19   6        8.62        5.78      3.64 o
   1  19   6       10.87        8.24      3.65 o
   2  19   6       41.34       31.21      3.91 o
   3  19   6       13.56        7.04      3.35 o
   4  19   6      139.03      147.08      8.53 o
   5  19   6       32.32       30.35      4.40 o
  -7  20   6       18.91       21.78      3.91 o
  -6  20   6        0.47        1.49      3.02 o
  -5  20   6       24.93       33.59      3.47 o
  -4  20   6       66.62       67.58      5.18 o
  -3  20   6      310.15      311.33      9.00 o
  -2  20   6      105.67      123.32      7.33 o
  -1  20   6       40.37       41.06      5.67 o
   0  20   6       76.55       65.48     11.29 o
   1  20   6       97.23       88.96      6.95 o
   2  20   6        1.09       -1.87      3.74 o
   3  20   6       32.49       31.44      4.13 o
   4  20   6        0.42        4.60      4.29 o
   5  20   6        3.52        1.33      5.42 o
  -6  21   6       37.14       37.78      4.29 o
  -5  21   6        0.66       -1.28      2.56 o
  -4  21   6       68.73       80.93      5.78 o
  -3  21   6       14.17       15.18      4.00 o
  -2  21   6        0.40       -1.97      3.93 o
  -1  21   6       20.05       23.80      6.13 o
   0  21   6       27.32       20.24      7.45 o
   1  21   6       76.19       60.87      6.47 o
   2  21   6       13.79       11.95      4.34 o
   3  21   6       42.16       37.59      5.43 o
  -4  22   6       22.09       37.96      4.74 o
  -3  22   6      129.78      154.63     13.85 o
  -2  22   6       11.46       14.45      4.92 o
  -1  22   6        0.32        3.02      4.47 o
   0  22   6        2.84        2.79      4.25 o
   1  22   6      100.23       97.87      7.76 o
   2  22   6      122.31      112.51      8.16 o
 -13   0   7       31.92       20.72      4.07 o
 -11   0   7       83.32       75.95      6.35 o
  -9   0   7        7.68        3.25      2.71 o
  -7   0   7       71.02       64.79      3.08 o
  -5   0   7     4398.36     4160.89     46.08 o
  -3   0   7      107.49       72.83      2.81 o
  -1   0   7       75.51       68.38      2.63 o
   1   0   7       15.94       31.49      2.09 o
   3   0   7     1002.87      934.48     12.14 o
   5   0   7      175.41      136.60      3.10 o
   7   0   7     1203.90     1206.70     22.49 o
   9   0   7      119.94      149.00     10.15 o
  11   0   7        1.67       -2.66      8.50 o
 -13   1   7        1.14       -1.24      2.47 o
 -12   1   7       28.87       32.79      3.95 o
 -11   1   7       12.90       10.30      3.27 o
 -10   1   7      319.85      309.50      5.90 o
  -9   1   7      189.78      188.47      4.55 o
  -8   1   7      162.41      153.94      4.00 o
  -7   1   7      142.57      129.22      4.14 o
  -6   1   7      690.25      743.29      7.42 o
  -5   1   7       52.55       69.35      2.18 o
  -4   1   7      183.52      190.38      3.21 o
  -3   1   7       53.32       57.50      2.06 o
  -2   1   7        0.30       -0.23      0.73 o
  -1   1   7      900.04      969.47     12.42 o
   0   1   7     2660.12     2704.97     30.37 o
   1   1   7        1.01       -0.38      0.77 o
   2   1   7     4414.39     4699.40     38.98 o
   3   1   7      903.78      938.26     10.64 o
   4   1   7      179.68      162.61      4.51 o
   5   1   7      116.18       96.43      3.04 o
   6   1   7      119.71      124.48      2.90 o
   7   1   7        0.42        1.93      1.66 o
   8   1   7       46.93       49.56      2.74 o
   9   1   7        0.37        0.46      2.11 o
  10   1   7       30.29       41.91      3.49 o
  11   1   7        6.60        6.11      2.85 o
 -13   2   7       27.27       35.08      4.14 o
 -12   2   7       59.39       63.30      4.06 o
 -11   2   7        0.90       -0.95      1.90 o
 -10   2   7       16.56       10.62      2.36 o
  -9   2   7      462.78      459.78      6.93 o
  -8   2   7      975.75      960.00     10.46 o
  -7   2   7      680.64      758.98      7.79 o
  -6   2   7      199.42      222.03      3.81 o
  -5   2   7     1207.88     1154.88      9.93 o
  -4   2   7      440.48      426.56      5.08 o
  -3   2   7     1140.35     1050.76      9.60 o
  -2   2   7        9.32        9.68      1.04 o
  -1   2   7      181.15      169.32      3.81 o
   0   2   7      201.38      241.89      3.94 o
   1   2   7      286.90      356.24      4.96 o
   2   2   7     1506.29     1482.88     17.74 o
   3   2   7     1007.05      966.65     11.37 o
   4   2   7      269.95      286.47      4.66 o
   5   2   7        0.29       -0.62      1.25 o
   6   2   7       81.99       75.98      3.53 o
   7   2   7      207.01      191.56      5.53 o
   8   2   7       12.33       13.79      2.05 o
   9   2   7       35.73       51.43      3.05 o
  10   2   7        0.10       -1.34      2.68 o
 -13   3   7        1.19        1.07      2.78 o
 -12   3   7        0.69       -1.26      2.52 o
 -11   3   7        0.29       -1.11      2.22 o
 -10   3   7       42.62       47.14      2.93 o
  -9   3   7      383.84      398.28      6.43 o
  -8   3   7       10.27        9.81      2.69 o
  -7   3   7       25.23       33.76      1.88 o
  -6   3   7      136.45      122.16      2.89 o
  -5   3   7      109.69      120.27      2.59 o
  -4   3   7      402.66      398.89      4.90 o
  -3   3   7      990.20     1110.72     10.10 o
  -2   3   7      133.23      172.97      3.05 o
  -1   3   7      685.79      678.51      9.53 o
   0   3   7      211.21      173.52      2.83 o
   1   3   7      181.76      199.60      4.59 o
   2   3   7      418.08      423.35      6.62 o
   3   3   7      144.98      166.90      3.46 o
   4   3   7       18.37       14.18      1.26 o
   5   3   7       23.49       16.86      1.74 o
   6   3   7      169.88      184.41      6.18 o
   7   3   7      511.25      553.67     13.38 o
   8   3   7      187.46      201.78      4.98 o
   9   3   7        0.05       -0.88      1.86 o
  10   3   7        7.93        2.97      2.44 o
 -13   4   7       14.34       13.76      3.20 o
 -12   4   7        3.22        0.96      2.66 o
 -11   4   7       35.03       35.44      3.35 o
 -10   4   7       17.96       14.76      2.57 o
  -9   4   7      517.40      518.25      7.40 o
  -8   4   7       26.90       15.49      2.09 o
  -7   4   7      104.05      106.56      3.31 o
  -6   4   7       58.08       56.66      1.97 o
  -5   4   7      114.70      157.30      2.89 o
  -4   4   7      168.76      161.47      3.03 o
  -3   4   7      201.73      224.93      4.15 o
  -2   4   7      855.55      889.78     10.86 o
  -1   4   7        0.74        0.85      0.88 o
   0   4   7     2589.13     2617.50     20.86 o
   1   4   7      877.87      935.16      9.55 o
   2   4   7      525.89      516.58     11.39 o
   3   4   7       55.53       51.89      4.15 o
   4   4   7       25.46       28.65      5.12 o
   5   4   7      471.58      457.40      8.83 o
   6   4   7      113.35      116.89      5.40 o
   7   4   7      569.26      593.05     10.08 o
   8   4   7       94.92      102.07      4.82 o
   9   4   7       35.87       47.85      2.88 o
  10   4   7        1.52        0.92      2.10 o
 -13   5   7       11.80       19.47      3.81 o
 -12   5   7       25.38       25.91      3.40 o
 -11   5   7       22.51       18.63      2.86 o
 -10   5   7        3.00        0.74      2.23 o
  -9   5   7       35.79       11.85      2.07 o
  -8   5   7       76.11       76.49      3.37 o
  -7   5   7      313.55      283.47      5.27 o
  -6   5   7       29.44       28.55      1.56 o
  -5   5   7      227.91      189.28      3.23 o
  -4   5   7      960.64      924.11      8.96 o
  -3   5   7      368.56      334.68      5.77 o
  -2   5   7     3649.36     3936.32     30.65 o
  -1   5   7     2793.97     2782.60     24.69 o
   0   5   7       76.06       76.95      2.37 o
   1   5   7     1603.73     1583.24     14.92 o
   2   5   7        0.72       -0.09      2.08 o
   3   5   7      205.97      214.56      9.47 o
   4   5   7     1514.33     1554.58     26.14 o
   5   5   7     1552.81     1557.57     26.71 o
   6   5   7      319.95      340.24      7.15 o
   7   5   7      533.96      538.65     11.20 o
   8   5   7        0.61        2.93      2.47 o
   9   5   7        9.36        8.26      2.22 o
  10   5   7       28.56       29.85      5.62 o
 -13   6   7        9.15       11.25      3.67 o
 -12   6   7       10.89        8.54      3.14 o
 -11   6   7        6.16       10.97      3.02 o
 -10   6   7        2.42        0.79      2.71 o
  -9   6   7        6.11        1.38      2.48 o
  -8   6   7      134.16      121.40      3.66 o
  -7   6   7       17.58       23.75      2.00 o
  -6   6   7      273.19      255.35      4.95 o
  -5   6   7      482.32      511.25      6.06 o
  -4   6   7       61.91       71.15      3.71 o
  -3   6   7     1055.06     1067.25     10.94 o
  -2   6   7       42.46       48.20      1.81 o
  -1   6   7      470.29      397.71      5.32 o
   0   6   7        9.56       11.66      1.36 o
   1   6   7       20.61       18.09      1.35 o
   2   6   7      133.21      143.79      5.55 o
   3   6   7     1213.38     1173.74     17.25 o
   4   6   7     1705.64     1675.47     27.87 o
   5   6   7      172.24      167.95     13.21 o
   6   6   7      201.15      181.21      4.83 o
   7   6   7       16.42       12.66      2.71 o
   8   6   7       16.52       17.06      2.96 o
   9   6   7      168.99      183.90      6.63 o
  10   6   7       13.61       14.60      2.72 o
 -12   7   7       11.78       13.92      3.45 o
 -11   7   7        7.96       16.55      3.35 o
 -10   7   7        0.00       -1.45      2.91 o
  -9   7   7      626.73      606.40     10.73 o
  -8   7   7       21.06       24.92      2.95 o
  -7   7   7      269.01      263.17      4.97 o
  -6   7   7        5.30        5.55      2.09 o
  -5   7   7       38.38       32.37      3.77 o
  -4   7   7       12.02       12.42      1.35 o
  -3   7   7      235.64      241.09      4.50 o
  -2   7   7      155.13      175.92      3.09 o
  -1   7   7      886.58      847.44      9.21 o
   0   7   7       87.99       86.67      2.51 o
   1   7   7      108.78       99.86      2.64 o
   2   7   7        1.28       -1.08      2.15 o
   3   7   7       14.90        8.11      1.85 o
   4   7   7      179.04      177.98      7.42 o
   5   7   7      534.99      533.22      8.91 o
   6   7   7      391.50      365.94      6.80 o
   7   7   7       23.80       20.40      2.56 o
   8   7   7       12.26       11.88      2.52 o
   9   7   7        1.87       -1.09      3.18 o
  10   7   7        1.39        0.75      2.41 o
 -12   8   7       21.10       20.98      4.56 o
 -11   8   7       12.03       12.45      3.39 o
 -10   8   7      144.72      124.63      8.86 o
  -9   8   7      152.99      159.57      5.92 o
  -8   8   7      456.11      468.66      8.98 o
  -7   8   7        8.16        6.44      2.17 o
  -6   8   7      360.34      366.41     11.77 o
  -5   8   7       17.73       27.81      2.26 o
  -4   8   7      361.64      381.87      5.03 o
  -3   8   7      384.11      356.14      4.87 o
  -2   8   7      125.53      126.76      2.76 o
  -1   8   7       15.79       25.14      1.61 o
   0   8   7       23.44       14.36      1.40 o
   1   8   7       72.40       54.10      2.17 o
   2   8   7        5.07        6.02      1.75 o
   3   8   7      822.26      842.90     11.65 o
   4   8   7        7.98        7.67      2.53 o
   5   8   7      211.89      216.90      6.21 o
   6   8   7      372.72      367.73      8.11 o
   7   8   7      127.14      129.59      4.77 o
   8   8   7       60.43       66.07      4.99 o
   9   8   7       59.17       59.84      4.48 o
  10   8   7      124.32      121.64      4.53 o
 -12   9   7        1.49       -1.53      3.06 o
 -11   9   7       18.57       17.28      6.24 o
 -10   9   7       25.17       26.24      3.60 o
  -9   9   7      551.78      536.77     11.31 o
  -8   9   7       28.55       25.46      3.23 o
  -7   9   7       98.81      100.33      4.55 o
  -6   9   7      327.44      351.10     12.63 o
  -5   9   7     1274.96     1256.08     17.18 o
  -4   9   7       34.46       41.56      2.14 o
  -3   9   7       66.59       79.71      3.67 o
  -2   9   7       12.90       18.87      2.23 o
  -1   9   7       20.47       24.08      1.68 o
   0   9   7      555.51      517.97      6.71 o
   1   9   7      721.99      765.21      8.80 o
   2   9   7      322.28      330.03      4.56 o
   3   9   7        6.32        2.90      1.98 o
   4   9   7      385.05      370.32      7.59 o
   5   9   7      680.00      662.66     11.46 o
   6   9   7      167.86      170.87      7.70 o
   7   9   7       18.82       21.88      3.09 o
   8   9   7       54.26       55.79      4.20 o
   9   9   7       17.19       17.82      4.78 o
  10   9   7       66.35       74.96      3.86 o
 -12  10   7        6.12       13.03      3.64 o
 -11  10   7      132.02      144.29      6.44 o
 -10  10   7       10.26        6.24      3.15 o
  -9  10   7      135.04      127.58      5.74 o
  -8  10   7      127.57      133.83      5.56 o
  -7  10   7       72.74       82.48      3.82 o
  -6  10   7      844.04      808.91     11.45 o
  -5  10   7      644.35      618.21     11.93 o
  -4  10   7       90.12       79.69      2.73 o
  -3  10   7       16.03       12.45      1.45 o
  -2  10   7     1028.81      999.06      9.98 o
  -1  10   7      111.57      120.54      3.28 o
   0  10   7      380.33      359.87      6.60 o
   1  10   7      944.28      870.08      9.85 o
   2  10   7     1163.64     1143.71     17.66 o
   3  10   7       70.88       68.98      1.95 o
   4  10   7     1786.66     1780.92     23.70 o
   5  10   7       29.26       23.87      3.15 o
   6  10   7       47.05       32.20      3.04 o
   7  10   7       74.70       79.62      5.52 o
   8  10   7       46.00       32.17      4.39 o
   9  10   7        8.19       15.15      2.86 o
 -11  11   7        3.98        2.47      3.12 o
 -10  11   7      458.83      463.37     10.22 o
  -9  11   7      140.86      139.17      9.63 o
  -8  11   7       91.78      102.95      5.13 o
  -7  11   7      968.38      986.42     12.45 o
  -6  11   7     1069.48     1019.25     12.37 o
  -5  11   7        0.53        1.89      1.93 o
  -4  11   7        2.04        0.96      1.44 o
  -3  11   7      751.05      697.29      7.71 o
  -2  11   7        3.59        0.66      1.34 o
  -1  11   7        8.39        8.28      1.52 o
   0  11   7        0.06       -0.82      1.64 o
   1  11   7       91.41       83.06      3.03 o
   2  11   7      671.90      657.71      8.30 o
   3  11   7     1598.97     1568.68     15.86 o
   4  11   7      218.65      225.69      4.10 o
   5  11   7      586.29      591.00     10.09 o
   6  11   7        0.45       -1.27      2.54 o
   7  11   7       54.23       49.01      6.86 o
   8  11   7       14.45       12.73      3.92 o
   9  11   7       16.09       11.73      2.60 o
 -11  12   7       26.18       28.78      6.42 o
 -10  12   7        0.15        0.64      3.10 o
  -9  12   7      148.07      153.47      6.17 o
  -8  12   7       25.57       15.72      3.14 o
  -7  12   7      115.10      116.14      4.65 o
  -6  12   7        5.25        6.52      2.28 o
  -5  12   7      140.16      124.46      4.87 o
  -4  12   7     2352.02     2349.15     25.03 o
  -3  12   7      101.24       94.29      2.98 o
  -2  12   7      116.55      104.84      3.06 o
  -1  12   7      118.01      122.35      6.26 o
   0  12   7       62.99       53.77      3.18 o
   1  12   7       15.04       13.91      1.83 o
   2  12   7      242.81      256.63      5.03 o
   3  12   7       64.61       64.37      3.41 o
   4  12   7      119.76      115.35      6.28 o
   5  12   7       31.87       32.38      3.69 o
   6  12   7        2.11       -1.30      2.60 o
   7  12   7       60.30       56.47      5.61 o
   8  12   7        0.25        2.04      2.10 o
   9  12   7      124.33      141.07      5.23 o
 -11  13   7        6.43       -1.07      3.26 o
 -10  13   7      195.84      210.83      9.06 o
  -9  13   7       58.15       52.30      4.38 o
  -8  13   7      178.41      178.52      6.20 o
  -7  13   7       29.34       28.49      3.00 o
  -6  13   7        0.85        5.72      2.29 o
  -5  13   7       56.25       52.89      3.45 o
  -4  13   7      385.94      397.35      6.89 o
  -3  13   7      290.91      281.22      9.49 o
  -2  13   7      970.65      947.32     10.67 o
  -1  13   7      800.87      778.85     12.41 o
   0  13   7      171.10      171.18      6.49 o
   1  13   7      517.68      495.98      7.80 o
   2  13   7     1223.40     1195.35     13.24 o
   3  13   7       67.06       74.88      3.29 o
   4  13   7      209.76      220.07      4.80 o
   5  13   7       88.73       89.59      4.94 o
   6  13   7       38.48       33.36      2.62 o
   7  13   7        3.03        0.24      2.15 o
   8  13   7       93.08       95.03      5.95 o
 -10  14   7       67.93       65.20      5.07 o
  -9  14   7      137.48      142.14      9.85 o
  -8  14   7       93.79      111.28      6.16 o
  -7  14   7      143.14      126.65      5.23 o
  -6  14   7      647.28      647.64      9.73 o
  -5  14   7       26.13       32.26      2.91 o
  -4  14   7       56.18       47.88      3.16 o
  -3  14   7     1736.13     1701.90     17.76 o
  -2  14   7       21.36       15.60      2.45 o
  -1  14   7      312.08      297.37      5.75 o
   0  14   7      351.50      365.92      6.33 o
   1  14   7       83.23       87.16      3.54 o
   2  14   7     1399.68     1370.46     14.89 o
   3  14   7      229.77      240.62      5.23 o
   4  14   7        0.10       -0.20      1.99 o
   5  14   7      143.06      141.24      4.84 o
   6  14   7       88.63       94.67      4.01 o
   7  14   7        8.14        9.76      2.51 o
   8  14   7        3.76        0.70      2.75 o
 -10  15   7      171.21      202.78      7.91 o
  -9  15   7        7.05       16.50      3.49 o
  -8  15   7       71.85       80.32      5.02 o
  -7  15   7       24.18       19.71      2.88 o
  -6  15   7        5.70        0.55      2.17 o
  -5  15   7      273.85      273.79      6.18 o
  -4  15   7      202.01      192.38      5.42 o
  -3  15   7      213.38      203.99      9.00 o
  -2  15   7      194.32      191.88     10.84 o
  -1  15   7      194.63      194.95      5.42 o
   0  15   7      316.65      299.59      8.36 o
   1  15   7        6.70        4.37      2.67 o
   2  15   7        9.83        8.83      2.18 o
   3  15   7      264.91      279.16      6.58 o
   4  15   7      257.33      246.49      6.31 o
   5  15   7       21.61       20.83      3.02 o
   6  15   7        0.34       -1.05      2.09 o
   7  15   7        1.20        1.61      2.43 o
  -9  16   7       50.99       62.48      6.26 o
  -8  16   7       86.44       73.66      5.09 o
  -7  16   7       18.35       13.76      3.19 o
  -6  16   7        2.70        4.08      2.34 o
  -5  16   7      174.63      170.30      5.22 o
  -4  16   7      286.90      287.29      7.34 o
  -3  16   7       75.28       63.49      4.50 o
  -2  16   7       34.58       35.55      3.65 o
  -1  16   7        5.34        0.36      3.98 o
   0  16   7      130.44      117.68      4.60 o
   1  16   7      557.16      560.23      9.56 o
   2  16   7       39.58       33.95      3.18 o
   3  16   7       11.15       13.19      2.73 o
   4  16   7       15.77       17.08      2.89 o
   5  16   7        3.99        1.79      2.59 o
   6  16   7       28.84       36.22      3.47 o
   7  16   7        8.01        7.76      2.92 o
  -9  17   7       21.90       26.39      4.14 o
  -8  17   7        3.99        2.24      3.13 o
  -7  17   7       32.73       30.00      3.77 o
  -6  17   7        4.03        3.56      2.42 o
  -5  17   7      216.01      229.07      8.64 o
  -4  17   7      128.64      115.45      4.65 o
  -3  17   7       38.44       34.17      3.82 o
  -2  17   7       62.79       68.95      4.60 o
  -1  17   7       37.80       34.42      3.54 o
   0  17   7      272.31      263.23      6.38 o
   1  17   7       15.39       14.02      2.51 o
   2  17   7        0.81        2.36      2.68 o
   3  17   7       91.45       91.80      4.71 o
   4  17   7       73.62       85.84      4.89 o
   5  17   7       68.11       69.36      4.32 o
   6  17   7       25.37       21.94      3.26 o
  -8  18   7      110.58      124.57      6.36 o
  -7  18   7        0.52       -1.36      2.72 o
  -6  18   7        6.49       -0.53      2.38 o
  -5  18   7       34.72       39.42      3.37 o
  -4  18   7       16.11       25.70      3.79 o
  -3  18   7      159.20      165.05      6.64 o
  -2  18   7        0.21        5.33      2.79 o
  -1  18   7       30.48       27.55      6.58 o
   0  18   7       59.95       65.76      4.45 o
   1  18   7        9.56        4.50      2.87 o
   2  18   7       32.28       27.66      3.68 o
   3  18   7       43.80       45.68      4.36 o
   4  18   7       33.63       37.19      3.70 o
   5  18   7        0.85       -0.73      2.64 o
   6  18   7       19.09       14.55      6.20 o
  -7  19   7        1.90        2.84      3.27 o
  -6  19   7       45.76       52.60      4.02 o
  -5  19   7      112.26      131.42      8.67 o
  -4  19   7       25.19       28.20      4.05 o
  -3  19   7        1.85       -0.88      2.83 o
  -2  19   7        4.95        4.25      2.93 o
  -1  19   7      106.87      107.19      5.66 o
   0  19   7        4.17        4.27      3.54 o
   1  19   7      127.41      126.67      8.04 o
   2  19   7        0.14       -1.33      2.67 o
   3  19   7        3.21        3.52      3.05 o
   4  19   7        0.65        1.15      3.27 o
   5  19   7       18.15       18.09      4.27 o
  -6  20   7        0.32        1.62      2.71 o
  -5  20   7       52.47       56.05      5.25 o
  -4  20   7       20.08       23.00      4.26 o
  -3  20   7       34.62       39.15      4.52 o
  -2  20   7      106.99      130.52      6.64 o
  -1  20   7       18.39        3.66      4.08 o
   0  20   7       23.64       37.22      5.36 o
   1  20   7       43.84       47.05      5.96 o
   2  20   7        1.00       -1.37      3.57 o
   3  20   7        0.15       -0.73      3.21 o
   4  20   7      224.90      265.31      8.92 o
  -5  21   7       17.35       11.08      3.83 o
  -4  21   7       48.64       45.31      4.90 o
  -3  21   7      121.05      151.68     10.21 o
  -2  21   7        3.88        5.08      4.27 o
  -1  21   7      124.42      132.04      8.24 o
   0  21   7      253.57      240.17     10.22 o
   1  21   7        1.35        2.98      4.28 o
   2  21   7       86.84       98.43     16.47 o
  -3  22   7       31.55       27.68      4.46 o
  -2  22   7       13.61        6.67      4.83 o
  -1  22   7        7.44       -0.90      4.31 o
   0  22   7        3.64        0.41      4.24 o
 -12   0   8        7.53        2.83      3.19 o
 -10   0   8      286.86      304.67     10.59 o
  -8   0   8      209.24      211.32      6.68 o
  -6   0   8      125.58      106.46      3.65 o
  -4   0   8      127.38       68.16      3.18 o
  -2   0   8     1504.81     1538.31     24.93 o
   0   0   8      731.30      792.28     18.41 o
   2   0   8      180.77      181.39      4.22 o
   4   0   8      806.19      797.39     13.86 o
   6   0   8      160.08      138.23      5.95 o
   8   0   8      265.50      312.60     19.76 o
  10   0   8      314.43      348.15     18.99 o
 -13   1   8       85.53      105.19      5.22 o
 -12   1   8        0.77       -1.08      2.17 o
 -11   1   8        1.22        0.52      1.97 o
 -10   1   8       15.35       18.72      2.36 o
  -9   1   8      487.84      473.26      7.10 o
  -8   1   8     1997.10     1977.26     18.17 o
  -7   1   8      342.91      301.25      4.20 o
  -6   1   8      225.78      214.09      3.67 o
  -5   1   8        1.89        2.64      1.14 o
  -4   1   8      337.08      396.87      5.03 o
  -3   1   8       63.18       55.95      1.99 o
  -2   1   8      142.97      126.08      2.75 o
  -1   1   8        2.59        5.71      1.27 o
   0   1   8      611.06      624.61      8.94 o
   1   1   8      515.37      510.36      6.55 o
   2   1   8      288.20      266.88      4.19 o
   3   1   8      445.38      423.80      5.31 o
   4   1   8      163.08      147.22      3.46 o
   5   1   8      706.94      675.56      9.02 o
   6   1   8      199.77      181.94      5.62 o
   7   1   8       18.73       10.31      1.95 o
   8   1   8      100.86       96.12      4.93 o
   9   1   8       23.65       25.57      2.88 o
  10   1   8       52.63       47.31      5.12 o
 -13   2   8       52.71       51.59      4.64 o
 -12   2   8       19.86       32.38      4.75 o
 -11   2   8        8.91        6.58      2.76 o
 -10   2   8       24.72       32.43      2.78 o
  -9   2   8        1.94       -1.33      2.66 o
  -8   2   8      134.33      145.85      6.97 o
  -7   2   8       21.97       22.94      1.60 o
  -6   2   8      259.48      245.25      3.63 o
  -5   2   8     1233.25     1163.89     11.61 o
  -4   2   8        9.55        5.23      1.14 o
  -3   2   8       27.13       45.73      1.88 o
  -2   2   8     4343.36     4177.95     32.66 o
  -1   2   8      799.61      690.90      9.74 o
   0   2   8     5922.67     6087.48     57.06 o
   1   2   8       79.45       91.90      2.67 o
   2   2   8     2324.69     2338.09     31.90 o
   3   2   8        2.96        5.08      1.24 o
   4   2   8       99.08      107.27      3.10 o
   5   2   8      253.26      268.78      6.99 o
   6   2   8      182.12      168.50      5.11 o
   7   2   8        0.07       -1.01      2.01 o
   8   2   8       43.55       50.43      3.09 o
   9   2   8        1.47       -0.50      2.17 o
  10   2   8       26.42       32.22      3.36 o
 -13   3   8        1.12        2.70      3.20 o
 -12   3   8        0.54        1.24      2.99 o
 -11   3   8       27.67       39.19      3.99 o
 -10   3   8       71.60       59.59      3.16 o
  -9   3   8     1278.91     1253.15     14.46 o
  -8   3   8       75.19       62.82      2.91 o
  -7   3   8       58.05       50.07      2.23 o
  -6   3   8      373.36      375.85      4.87 o
  -5   3   8       12.40        9.25      1.35 o
  -4   3   8      449.09      502.01      5.89 o
  -3   3   8     2782.12     2901.93     25.61 o
  -2   3   8      349.70      365.11      4.98 o
  -1   3   8       10.44        0.79      1.68 o
   0   3   8      610.76      545.98      5.84 o
   1   3   8       34.72       37.26      1.66 o
   2   3   8       10.54       12.88      5.47 o
   3   3   8       18.79       17.22      2.14 o
   4   3   8      860.29      865.64     11.30 o
   5   3   8      941.54      919.38     10.77 o
   6   3   8       26.55       27.51      2.86 o
   7   3   8        0.37        0.73      2.30 o
   8   3   8      135.81      131.29      3.92 o
   9   3   8       41.58       44.01      3.14 o
  10   3   8       16.28       20.11      2.91 o
 -13   4   8       13.09        6.38      3.37 o
 -12   4   8        6.69       -0.40      2.79 o
 -11   4   8        1.27        5.08      2.68 o
 -10   4   8       34.54       30.38      3.34 o
  -9   4   8        2.74       -0.95      1.89 o
  -8   4   8       18.10       11.11      2.02 o
  -7   4   8      211.52      195.30      4.00 o
  -6   4   8       60.51       65.89      2.34 o
  -5   4   8      455.81      489.77      5.92 o
  -4   4   8      401.47      424.61      5.31 o
  -3   4   8      915.38      922.69     10.92 o
  -2   4   8      367.82      357.42      4.94 o
  -1   4   8      173.17      181.05      3.70 o
   0   4   8      350.22      439.80      5.01 o
   1   4   8      692.01      654.08      7.53 o
   2   4   8      222.56      234.83      9.27 o
   3   4   8      269.97      269.18     12.31 o
   4   4   8      710.77      725.65     15.41 o
   5   4   8       25.19       18.48      2.13 o
   6   4   8       30.03       22.86      2.36 o
   7   4   8       41.52       34.82      3.24 o
   8   4   8      140.65      141.84      5.71 o
   9   4   8       14.89       13.23      2.36 o
  10   4   8       11.68       12.04      2.69 o
 -13   5   8        7.52        4.10      3.30 o
 -12   5   8       12.50       20.02      3.49 o
 -11   5   8       12.62        7.37      2.84 o
 -10   5   8       27.50       19.29      3.07 o
  -9   5   8       25.62       27.89      2.69 o
  -8   5   8      180.36      174.35      4.65 o
  -7   5   8       14.84       20.25      1.89 o
  -6   5   8      632.41      615.96      7.23 o
  -5   5   8       26.74       23.03      1.57 o
  -4   5   8        2.23       -0.53      1.06 o
  -3   5   8      235.31      286.99      5.10 o
  -2   5   8      105.69      127.77      2.75 o
  -1   5   8      827.36      787.33      8.71 o
   0   5   8      589.78      577.46      7.04 o
   1   5   8     1750.78     1919.94     17.94 o
   2   5   8       83.44       74.19      4.13 o
   3   5   8       40.97       44.57      4.28 o
   4   5   8      258.60      246.63      8.72 o
   5   5   8      552.91      525.32      8.05 o
   6   5   8        0.89       -0.90      1.79 o
   7   5   8        7.05        6.12      2.71 o
   8   5   8      275.93      293.74      7.54 o
   9   5   8       15.24       16.40      2.22 o
  10   5   8        0.09       -0.94      2.35 o
 -12   6   8       65.56       65.35      4.87 o
 -11   6   8       50.22       47.43      4.15 o
 -10   6   8       11.40        8.25      2.81 o
  -9   6   8       22.07        9.23      2.81 o
  -8   6   8      272.04      273.13      9.26 o
  -7   6   8       26.82       29.08      2.04 o
  -6   6   8       24.83       21.50      1.65 o
  -5   6   8       52.41       41.50      2.03 o
  -4   6   8      523.00      495.48      5.97 o
  -3   6   8        9.10        7.56      1.35 o
  -2   6   8      816.11      833.50      8.31 o
  -1   6   8      444.20      493.34      7.65 o
   0   6   8       88.19       71.77      2.68 o
   1   6   8     2614.51     2609.91     23.56 o
   2   6   8      321.75      329.42      6.33 o
   3   6   8      313.89      323.00     11.84 o
   4   6   8       34.98       34.90      4.12 o
   5   6   8       29.87       26.47      2.51 o
   6   6   8       12.39       12.07      2.61 o
   7   6   8       57.60       57.47      3.43 o
   8   6   8       23.64       26.93      2.93 o
   9   6   8       88.39       96.50      4.58 o
  10   6   8        1.63        1.64      2.62 o
 -12   7   8       57.70       64.67      4.90 o
 -11   7   8       13.28       13.05      3.28 o
 -10   7   8        2.22        0.37      2.69 o
  -9   7   8       10.76        5.47      2.97 o
  -8   7   8      385.37      403.56      9.83 o
  -7   7   8        2.26       -0.73      1.46 o
  -6   7   8       97.46      111.50      3.62 o
  -5   7   8      152.34      149.57      3.37 o
  -4   7   8      322.05      325.20      4.31 o
  -3   7   8      146.68      152.84      3.50 o
  -2   7   8      551.23      547.00      6.23 o
  -1   7   8       88.88       85.73      3.40 o
   0   7   8        0.05       -0.58      1.15 o
   1   7   8      145.50      145.33      5.33 o
   2   7   8      201.69      175.30      4.77 o
   3   7   8       11.29        5.95      2.10 o
   4   7   8      327.60      298.44      6.65 o
   5   7   8        9.12       10.36      2.55 o
   6   7   8       43.12       44.93      3.62 o
   7   7   8       50.21       52.22      5.41 o
   8   7   8       90.63       93.48      4.43 o
   9   7   8       10.06        6.24      2.89 o
 -12   8   8        0.88       -2.59      5.18 o
 -11   8   8        0.02       -0.23      3.47 o
 -10   8   8      268.85      245.17      7.22 o
  -9   8   8        0.14       -0.20      2.53 o
  -8   8   8        8.57        3.59      2.67 o
  -7   8   8      378.02      398.49      7.75 o
  -6   8   8        0.28        0.34      1.72 o
  -5   8   8       33.71       24.35      1.81 o
  -4   8   8      268.35      263.83      4.25 o
  -3   8   8        2.46        2.06      1.24 o
  -2   8   8       10.29       10.09      1.44 o
  -1   8   8       16.34       26.22      3.13 o
   0   8   8      229.83      217.98      4.56 o
   1   8   8     1096.54     1037.10     10.24 o
   2   8   8      134.91      138.24      3.18 o
   3   8   8      340.86      336.22      7.04 o
   4   8   8      933.14      879.01     12.68 o
   5   8   8     1085.78     1099.22     15.10 o
   6   8   8       70.02       56.79      3.88 o
   7   8   8        2.57        4.95      2.56 o
   8   8   8        4.11       -1.32      2.64 o
   9   8   8        3.70        3.20      2.95 o
 -12   9   8        3.54        8.11      3.38 o
 -11   9   8       18.93       26.21      3.85 o
 -10   9   8      184.01      199.75      6.85 o
  -9   9   8       73.10       64.26      4.42 o
  -8   9   8      145.04      122.66      5.30 o
  -7   9   8      465.97      487.87      8.00 o
  -6   9   8       27.68       34.80      2.92 o
  -5   9   8      120.25      121.46      3.56 o
  -4   9   8      330.58      313.27      4.64 o
  -3   9   8      291.79      312.62      4.36 o
  -2   9   8      103.90       92.22      5.58 o
  -1   9   8       76.50       87.28      3.67 o
   0   9   8      277.51      263.19      9.40 o
   1   9   8       13.81       14.63      1.64 o
   2   9   8      274.46      281.59      3.76 o
   3   9   8     1725.22     1709.92     21.92 o
   4   9   8       44.60       44.55      3.61 o
   5   9   8      609.26      609.04     10.65 o
   6   9   8       73.75       70.72      4.28 o
   7   9   8        0.00        2.87      2.48 o
   8   9   8        0.09       -1.44      2.88 o
   9   9   8       33.99       28.41      4.61 o
 -12  10   8       37.97       21.89      4.06 o
 -11  10   8       32.06       34.82      4.21 o
 -10  10   8       46.12       48.91      4.36 o
  -9  10   8       98.26       84.90      5.00 o
  -8  10   8      470.55      531.90     10.73 o
  -7  10   8      486.28      442.31      7.72 o
  -6  10   8       96.11       90.27      3.77 o
  -5  10   8       42.19       36.89      2.67 o
  -4  10   8       38.12       44.19      3.12 o
  -3  10   8        2.44        4.85      1.34 o
  -2  10   8       42.60       36.41      2.70 o
  -1  10   8        1.07        2.80      1.76 o
   0  10   8       53.75       52.22      2.89 o
   1  10   8       10.13       13.72      1.72 o
   2  10   8       18.25       14.69      1.76 o
   3  10   8      377.98      394.55      6.09 o
   4  10   8     1075.68     1077.64     14.91 o
   5  10   8      942.09      915.23     13.54 o
   6  10   8      231.59      231.99      6.81 o
   7  10   8        1.20       -1.48      2.96 o
   8  10   8       63.93       69.10      5.70 o
   9  10   8        0.53       -2.59      5.17 o
 -11  11   8       34.47       36.32      4.26 o
 -10  11   8        5.29        1.87      3.12 o
  -9  11   8       21.01       26.81      3.60 o
  -8  11   8      242.85      226.71      6.79 o
  -7  11   8      571.22      569.98      8.96 o
  -6  11   8       18.96       19.34      2.65 o
  -5  11   8      497.41      485.28      7.58 o
  -4  11   8      393.12      402.18      5.86 o
  -3  11   8      327.55      314.38      4.95 o
  -2  11   8        5.96        3.82      1.57 o
  -1  11   8      268.36      254.20      5.76 o
   0  11   8      211.57      225.25      4.62 o
   1  11   8      162.24      180.84      4.20 o
   2  11   8      340.74      350.77      5.82 o
   3  11   8        0.02       -1.36      2.72 o
   4  11   8       10.43        9.00      2.30 o
   5  11   8      129.86      134.63      7.56 o
   6  11   8       41.45       36.76      3.86 o
   7  11   8       19.40       24.85      6.90 o
   8  11   8       81.89       80.95      6.10 o
 -11  12   8        3.60       10.83      3.61 o
 -10  12   8       19.67       25.87      3.85 o
  -9  12   8       14.44       11.58      3.69 o
  -8  12   8      484.62      507.33     11.38 o
  -7  12   8       24.16       25.30      2.89 o
  -6  12   8        7.46        8.39      2.38 o
  -5  12   8       27.14       26.38      2.92 o
  -4  12   8       12.42        9.81      3.00 o
  -3  12   8       41.92       44.71      2.38 o
  -2  12   8      133.45      135.31      4.00 o
  -1  12   8        0.76       -0.91      1.83 o
   0  12   8      514.01      502.55      7.31 o
   1  12   8      293.97      277.81      6.06 o
   2  12   8      759.10      765.68      9.87 o
   3  12   8       15.76       16.72      1.96 o
   4  12   8      115.20      117.92      3.55 o
   5  12   8       31.38       33.55      3.44 o
   6  12   8       17.87       14.90      3.36 o
   7  12   8       63.03       66.09      6.20 o
   8  12   8       31.42       27.88      4.70 o
 -10  13   8       29.61       28.53      4.57 o
  -9  13   8       92.93       88.35      7.09 o
  -8  13   8      150.97      158.67      6.94 o
  -7  13   8       21.99       12.43      2.97 o
  -6  13   8      111.56       95.33      4.26 o
  -5  13   8      128.04      154.50      6.53 o
  -4  13   8      465.85      498.55      9.63 o
  -3  13   8     3445.65     3320.36     39.64 o
  -2  13   8       28.33       23.59      2.38 o
  -1  13   8      174.21      174.12      4.50 o
   0  13   8       27.41       29.97      2.43 o
   1  13   8      559.75      534.28      9.72 o
   2  13   8       11.85       11.34      2.11 o
   3  13   8      544.67      549.76      7.91 o
   4  13   8        2.12        0.84      2.08 o
   5  13   8      155.75      158.53      4.64 o
   6  13   8        0.37        0.10      1.80 o
   7  13   8        7.58        3.09      3.61 o
   8  13   8        0.83        0.16      2.24 o
 -10  14   8        1.30        5.78      3.31 o
  -9  14   8       43.98       44.35      4.31 o
  -8  14   8      149.26      152.82      6.12 o
  -7  14   8       61.79       60.90      3.78 o
  -6  14   8       51.51       47.59      3.38 o
  -5  14   8      435.78      428.04      7.65 o
  -4  14   8      697.60      704.36     11.02 o
  -3  14   8      136.30      139.09      5.96 o
  -2  14   8      157.30      144.43      5.01 o
  -1  14   8       22.08       20.99      2.40 o
   0  14   8      155.46      178.63      4.83 o
   1  14   8       32.28       33.74      2.75 o
   2  14   8        6.88        8.93      2.50 o
   3  14   8        3.67        2.51      1.93 o
   4  14   8       30.62       33.19      2.96 o
   5  14   8       43.16       43.75      3.23 o
   6  14   8        8.42        7.11      2.19 o
   7  14   8       16.87       19.01      2.69 o
 -10  15   8       51.96       61.46      5.12 o
  -9  15   8        0.34        5.39      3.18 o
  -8  15   8       16.77       17.90      3.39 o
  -7  15   8       28.60       31.88      4.14 o
  -6  15   8        1.34        0.75      2.20 o
  -5  15   8       67.40       64.37      4.12 o
  -4  15   8      455.83      424.31      9.80 o
  -3  15   8      106.35      106.51      6.34 o
  -2  15   8      184.90      178.98      6.30 o
  -1  15   8      150.26      154.63      5.12 o
   0  15   8       15.05       10.45      2.25 o
   1  15   8      229.29      238.66      5.44 o
   2  15   8       89.44       96.45      5.28 o
   3  15   8       73.81       64.61      3.85 o
   4  15   8        1.00       -1.14      2.28 o
   5  15   8      103.84      114.45      8.80 o
   6  15   8       11.61       13.64      2.74 o
   7  15   8       56.27       64.75      4.27 o
  -9  16   8        0.10       -1.49      2.98 o
  -8  16   8        8.52        7.79      3.26 o
  -7  16   8        7.83        9.53      2.62 o
  -6  16   8       28.10       32.67      3.19 o
  -5  16   8      457.39      442.90     14.29 o
  -4  16   8      143.69      168.04      6.93 o
  -3  16   8       14.13       19.52      3.40 o
  -2  16   8      338.40      337.07      8.40 o
  -1  16   8        5.96        3.67      2.65 o
   0  16   8        3.23        1.22      2.21 o
   1  16   8        1.49        4.32      2.17 o
   2  16   8      119.56      114.33      6.06 o
   3  16   8       50.95       53.60      3.77 o
   4  16   8      216.15      229.46      6.38 o
   5  16   8       17.12       18.86      2.92 o
   6  16   8      150.48      166.24      7.06 o
  -8  17   8      114.51      120.21      6.29 o
  -7  17   8        6.89        9.99      2.82 o
  -6  17   8       12.25       22.01      4.55 o
  -5  17   8      247.98      267.98      8.44 o
  -4  17   8        0.45        1.29      2.85 o
  -3  17   8       71.43       62.53      4.70 o
  -2  17   8       41.48       36.79      3.83 o
  -1  17   8       18.21       14.41      6.34 o
   0  17   8       66.16       68.60      3.94 o
   1  17   8      134.38      143.27      5.17 o
   2  17   8      298.05      318.04      8.30 o
   3  17   8        1.45       -1.20      2.40 o
   4  17   8        8.68        5.97      2.75 o
   5  17   8        1.99       -0.47      2.51 o
  -8  18   8        2.50        4.99      3.35 o
  -7  18   8       52.70       60.19      5.55 o
  -6  18   8        3.32        9.76      3.52 o
  -5  18   8        0.12        1.31      3.09 o
  -4  18   8        0.72       -1.46      2.92 o
  -3  18   8       36.20       33.43      3.99 o
  -2  18   8        3.95       -1.31      2.62 o
  -1  18   8        0.99       -1.20      2.61 o
   0  18   8        2.16        5.91      2.84 o
   1  18   8       73.69       66.49      6.39 o
   2  18   8       56.94       61.80     13.60 o
   3  18   8        8.76        8.22      4.95 o
   4  18   8       14.98       11.18      3.66 o
   5  18   8       10.07        6.98      2.96 o
  -7  19   8        5.04       -0.37      5.29 o
  -6  19   8      283.89      289.20     14.21 o
  -5  19   8        4.01        4.90      3.43 o
  -4  19   8        0.10       -1.50      3.01 o
  -3  19   8        4.66        6.76      3.31 o
  -2  19   8        0.00        1.87      2.87 o
  -1  19   8        4.28        1.47      2.83 o
   0  19   8       62.01       64.09      6.03 o
   1  19   8       29.83       29.72      4.78 o
   2  19   8      115.95      122.43      6.32 o
   3  19   8      117.93      134.15     10.84 o
   4  19   8       10.62       15.42      3.65 o
  -6  20   8        6.46        8.57      3.98 o
  -5  20   8        3.35        4.18      3.47 o
  -4  20   8       16.73       15.37      3.77 o
  -3  20   8        2.11        2.92      3.29 o
  -2  20   8      150.52      156.78      6.87 o
  -1  20   8       68.07       74.52      6.66 o
   0  20   8        0.07       -1.76      3.52 o
   1  20   8        5.01       -1.75      3.50 o
   2  20   8        0.12       -1.75      3.50 o
   3  20   8      145.15      170.98      7.89 o
  -4  21   8       60.54       73.27      5.79 o
  -3  21   8        4.89       -1.67      5.57 o
  -2  21   8        0.50       -1.78      6.79 o
  -1  21   8        0.00       -1.68      5.13 o
   0  21   8       35.00       38.37      7.72 o
   1  21   8       43.85       41.70      5.92 o
 -13   0   9      267.82      286.63     17.21 o
 -11   0   9       12.27        3.89      3.44 o
  -9   0   9      531.43      511.56     30.86 o
  -7   0   9     1020.31      930.34     13.92 o
  -5   0   9       39.02       42.55      2.88 o
  -3   0   9       35.37       27.60      2.26 o
  -1   0   9      235.10      228.23      8.04 o
   1   0   9       73.37       51.29      4.14 o
   3   0   9        0.79        0.14      1.46 o
   5   0   9     2799.07     2761.77     42.55 o
   7   0   9      758.38      798.46     15.77 o
   9   0   9        3.62        9.63      3.88 o
 -13   1   9        0.37       -1.94      3.88 o
 -12   1   9        5.49        2.76      3.62 o
 -11   1   9        5.71        1.55      3.66 o
 -10   1   9       81.40       81.57      5.24 o
  -9   1   9        3.26        0.15      2.04 o
  -8   1   9       68.48       85.67      5.88 o
  -7   1   9      307.50      310.27      5.09 o
  -6   1   9       58.96       52.17      2.30 o
  -5   1   9       16.75       16.13      1.53 o
  -4   1   9      578.17      566.39      6.53 o
  -3   1   9       44.95       56.55      2.00 o
  -2   1   9       28.98       26.38      1.61 o
  -1   1   9      128.75      136.07      6.83 o
   0   1   9     1594.80     1533.04     18.85 o
   1   1   9      198.53      211.51      4.27 o
   2   1   9      496.12      477.43      6.47 o
   3   1   9      360.68      343.89      6.11 o
   4   1   9       48.75       55.86      2.73 o
   5   1   9        3.53        2.80      1.53 o
   6   1   9       80.85       64.83      4.95 o
   7   1   9      162.47      164.63      6.65 o
   8   1   9       13.31       15.19      3.39 o
   9   1   9      107.08      115.75      4.91 o
 -13   2   9       22.94       30.33      4.65 o
 -12   2   9       91.48      100.04      5.48 o
 -11   2   9        0.43       -1.04      2.09 o
 -10   2   9       93.73       99.50      4.52 o
  -9   2   9      321.10      357.76      6.76 o
  -8   2   9      675.06      670.14      9.29 o
  -7   2   9        0.46       -0.65      1.31 o
  -6   2   9       62.86       57.46      2.38 o
  -5   2   9       71.90       67.84      2.47 o
  -4   2   9      127.90      136.53      5.28 o
  -3   2   9      246.43      252.72      3.73 o
  -2   2   9      206.62      203.64      3.58 o
  -1   2   9       19.18       17.29      1.74 o
   0   2   9      434.13      466.47      6.58 o
   1   2   9     1162.55     1175.47     14.52 o
   2   2   9       74.16       69.25      3.14 o
   3   2   9      258.03      253.93      3.83 o
   4   2   9      324.08      300.67      6.28 o
   5   2   9     1521.49     1499.25     23.99 o
   6   2   9      315.11      324.98     11.61 o
   7   2   9       81.87       90.19      5.17 o
   8   2   9       24.43       27.96      3.71 o
   9   2   9       79.94       74.80      4.05 o
 -13   3   9        0.09       -1.50      2.99 o
 -12   3   9       16.98       15.93      3.66 o
 -11   3   9        0.40        0.17      2.62 o
 -10   3   9        7.15        4.63      2.20 o
  -9   3   9       18.96       15.25      2.45 o
  -8   3   9        0.03       -0.90      1.80 o
  -7   3   9      345.24      381.30      5.25 o
  -6   3   9       43.92       34.98      1.91 o
  -5   3   9      171.83      167.34      3.53 o
  -4   3   9        7.48        3.62      1.20 o
  -3   3   9       26.55       22.54      1.56 o
  -2   3   9       88.87       97.63      3.14 o
  -1   3   9      163.71      167.86      3.84 o
   0   3   9       62.00       64.99      2.48 o
   1   3   9      569.50      587.25      8.24 o
   2   3   9     1390.98     1332.72     27.89 o
   3   3   9        2.64        1.27      1.87 o
   4   3   9       61.92       73.50      3.28 o
   5   3   9        0.11       -0.95      1.91 o
   6   3   9       88.26       77.75      3.48 o
   7   3   9       97.94       85.28      5.19 o
   8   3   9        8.26        8.76      2.14 o
   9   3   9       46.58       42.40      3.28 o
 -12   4   9        1.60       -1.34      2.68 o
 -11   4   9        6.33        2.04      3.19 o
 -10   4   9      155.84      183.04      6.33 o
  -9   4   9      227.10      234.05      5.50 o
  -8   4   9      207.53      202.83      5.03 o
  -7   4   9        0.45        0.57      1.48 o
  -6   4   9      132.22      123.84      3.03 o
  -5   4   9        8.98        7.52      1.81 o
  -4   4   9       66.03       86.70      2.65 o
  -3   4   9      377.84      381.53      7.36 o
  -2   4   9      745.53      777.24      8.64 o
  -1   4   9      399.21      456.10      5.69 o
   0   4   9      893.53      925.45     10.09 o
   1   4   9        2.03        1.80      1.35 o
   2   4   9      403.43      417.45      6.46 o
   3   4   9       44.55       35.01      4.03 o
   4   4   9        5.01        6.67      2.86 o
   5   4   9      374.74      387.82      8.89 o
   6   4   9      154.01      162.94      5.35 o
   7   4   9      135.10      147.55      4.78 o
   8   4   9       48.80       49.72      3.73 o
   9   4   9        6.04        2.97      2.16 o
 -12   5   9        0.00       -1.75      4.06 o
 -11   5   9        0.00       -1.31      2.62 o
 -10   5   9       52.02       51.63      4.10 o
  -9   5   9      126.00      133.22      6.56 o
  -8   5   9        1.35       -0.82      1.63 o
  -7   5   9      492.31      467.42      6.56 o
  -6   5   9       86.83       81.69      4.13 o
  -5   5   9        0.01       -0.73      1.45 o
  -4   5   9       15.73       10.80      1.55 o
  -3   5   9      503.82      539.00      8.73 o
  -2   5   9      716.36      707.79      9.29 o
  -1   5   9        7.61        5.36      1.23 o
   0   5   9      709.10      758.81      8.84 o
   1   5   9      105.71      114.52      3.00 o
   2   5   9      314.77      318.57      4.38 o
   3   5   9        0.19        1.09      2.24 o
   4   5   9       63.94       60.70      4.16 o
   5   5   9        0.10       -0.97      1.93 o
   6   5   9        0.65        1.34      2.25 o
   7   5   9       64.61       60.88      4.11 o
   8   5   9        7.72        4.38      2.68 o
   9   5   9       21.43       25.66      4.34 o
 -12   6   9       16.71       13.38      3.67 o
 -11   6   9      103.11      136.79      6.41 o
 -10   6   9       34.03       33.28      3.54 o
  -9   6   9        4.42        3.35      2.47 o
  -8   6   9        0.32       -0.25      1.70 o
  -7   6   9      460.99      449.44      6.47 o
  -6   6   9        8.83        7.95      1.51 o
  -5   6   9       21.90       24.13      2.12 o
  -4   6   9      212.16      193.91      3.88 o
  -3   6   9      753.94      761.21      9.96 o
  -2   6   9      108.37       91.94      2.97 o
  -1   6   9      140.81      126.23      5.18 o
   0   6   9      333.45      335.29      4.85 o
   1   6   9      344.10      314.70      5.15 o
   2   6   9      217.40      194.04      3.80 o
   3   6   9      192.84      188.96      6.84 o
   4   6   9       17.61       20.62      2.59 o
   5   6   9       21.22       18.89      2.43 o
   6   6   9       98.12       98.74      4.85 o
   7   6   9        1.41        5.15      2.63 o
   8   6   9        0.44       -2.74      5.49 o
   9   6   9       12.12        9.32      3.10 o
 -12   7   9        1.83        3.34      3.22 o
 -11   7   9       22.73       10.67      3.25 o
 -10   7   9        0.16       -1.23      2.45 o
  -9   7   9       79.37       77.08      4.58 o
  -8   7   9       15.84        9.79      2.34 o
  -7   7   9      260.52      213.67      4.55 o
  -6   7   9        5.70        3.58      1.57 o
  -5   7   9      134.38      136.02      3.63 o
  -4   7   9        2.92       -0.38      1.32 o
  -3   7   9     1279.24     1306.65     13.52 o
  -2   7   9       26.86       24.79      1.91 o
  -1   7   9      736.84      736.33     10.38 o
   0   7   9        0.00       -0.62      1.24 o
   1   7   9       31.59       28.80      3.89 o
   2   7   9      575.66      547.53      6.70 o
   3   7   9        0.05       -1.26      2.52 o
   4   7   9      280.75      297.78      9.44 o
   5   7   9      329.43      310.06      8.76 o
   6   7   9       78.11       70.58      4.32 o
   7   7   9      234.78      228.08      9.99 o
   8   7   9        0.00       -1.33      2.66 o
   9   7   9       14.10        9.86      4.74 o
 -12   8   9        3.98       13.56      3.63 o
 -11   8   9       17.19       20.27      3.70 o
 -10   8   9       69.78       62.53      4.49 o
  -9   8   9      217.63      223.45      6.86 o
  -8   8   9       11.51        4.78      2.30 o
  -7   8   9      101.30       86.74      3.89 o
  -6   8   9      326.24      335.68      5.45 o
  -5   8   9      384.24      409.42      6.27 o
  -4   8   9      223.60      224.00      5.30 o
  -3   8   9      278.81      250.05      6.09 o
  -2   8   9     1330.74     1322.84     15.83 o
  -1   8   9      554.94      539.03      8.58 o
   0   8   9       32.76       29.98      2.24 o
   1   8   9        2.38        0.95      1.25 o
   2   8   9       82.59       95.56      3.01 o
   3   8   9      105.09      104.71      4.59 o
   4   8   9      110.15      103.26      4.79 o
   5   8   9      379.82      339.57      7.73 o
   6   8   9      218.21      199.05      6.58 o
   7   8   9       59.75       62.24      4.45 o
   8   8   9        2.48        1.57      3.34 o
   9   8   9        2.81        3.47      5.52 o
 -12   9   9       55.09       51.91      4.81 o
 -11   9   9        2.33       -1.47      2.93 o
 -10   9   9       49.51       45.45      4.24 o
  -9   9   9      121.72      116.13      5.67 o
  -8   9   9       81.63       63.00      3.69 o
  -7   9   9      121.43      100.32      4.20 o
  -6   9   9        0.30       -0.92      1.84 o
  -5   9   9      103.82       88.90      3.44 o
  -4   9   9        5.95        3.58      1.47 o
  -3   9   9        6.53       10.83      1.75 o
  -2   9   9       22.92       20.79      2.48 o
  -1   9   9       52.05       53.44      3.18 o
   0   9   9       24.22       14.20      1.78 o
   1   9   9      331.75      302.34      5.21 o
   2   9   9       38.94       46.01      4.05 o
   3   9   9      668.92      632.62     10.44 o
   4   9   9      944.63      924.82     13.57 o
   5   9   9      122.57      122.71      7.59 o
   6   9   9       13.58       26.05      3.31 o
   7   9   9       13.10       12.59      3.15 o
   8   9   9        1.38        0.05      3.38 o
 -11  10   9      102.13      109.31      6.05 o
 -10  10   9      203.01      204.02      6.95 o
  -9  10   9       36.68       50.55      4.18 o
  -8  10   9       14.48        5.58      2.35 o
  -7  10   9       42.63       34.55      2.97 o
  -6  10   9        0.01        0.57      2.25 o
  -5  10   9      192.07      235.09      5.90 o
  -4  10   9      177.23      173.49      4.14 o
  -3  10   9        6.27        1.33      1.38 o
  -2  10   9       76.11       77.04      3.16 o
  -1  10   9        1.23       -1.04      2.07 o
   0  10   9        1.21       -0.73      1.46 o
   1  10   9     1040.95     1007.09     11.50 o
   2  10   9      996.94      994.97     11.41 o
   3  10   9       40.57       30.99      2.02 o
   4  10   9      121.01      107.20      5.10 o
   5  10   9        3.77        0.86      3.24 o
   6  10   9       27.55       25.41      3.08 o
   7  10   9      306.00      322.51      9.91 o
   8  10   9       15.18       11.35      3.95 o
 -11  11   9        0.76       -1.49      2.98 o
 -10  11   9        0.21        2.52      2.99 o
  -9  11   9       55.29       56.04      7.35 o
  -8  11   9        7.05        4.14      2.42 o
  -7  11   9       86.01       83.66      4.05 o
  -6  11   9      554.78      575.07      9.83 o
  -5  11   9      669.68      685.50     10.57 o
  -4  11   9        6.77        7.34      1.85 o
  -3  11   9      326.05      344.35      6.66 o
  -2  11   9       13.45       17.34      2.87 o
  -1  11   9      228.56      209.70      4.68 o
   0  11   9      304.56      318.84      5.77 o
   1  11   9        4.99        4.47      1.77 o
   2  11   9        2.82       -0.78      1.56 o
   3  11   9      239.06      224.14      4.66 o
   4  11   9       67.49       56.24      3.46 o
   5  11   9       16.61       25.21      3.70 o
   6  11   9      269.66      270.45      8.36 o
   7  11   9        8.73        4.91      5.00 o
   8  11   9       57.39       77.26     11.67 o
 -11  12   9        2.56        4.26      3.77 o
 -10  12   9        1.58       -1.66      3.33 o
  -9  12   9        1.61       -0.32      2.73 o
  -8  12   9      110.76       99.10      5.25 o
  -7  12   9        0.01        0.19      2.20 o
  -6  12   9        3.89        2.77      2.45 o
  -5  12   9     1101.52     1125.24     19.45 o
  -4  12   9     1253.95     1227.68     18.14 o
  -3  12   9       56.99       69.62      3.29 o
  -2  12   9        0.64       -0.98      1.95 o
  -1  12   9       10.19        9.91      2.04 o
   0  12   9      174.82      158.45      4.38 o
   1  12   9      232.47      238.08      5.17 o
   2  12   9        4.89        4.93      1.86 o
   3  12   9        3.53       -0.41      1.66 o
   4  12   9       21.09       15.25      1.93 o
   5  12   9       35.05       32.31      3.10 o
   6  12   9       78.99       81.56      5.38 o
   7  12   9        1.50        0.49      3.40 o
 -10  13   9        2.92       -0.81      3.09 o
  -9  13   9        5.30        9.13      4.16 o
  -8  13   9       37.77       42.15      3.95 o
  -7  13   9       59.07       47.03      3.77 o
  -6  13   9       30.02       36.85      3.48 o
  -5  13   9        2.20        0.49      2.39 o
  -4  13   9       23.73       30.61      3.69 o
  -3  13   9       76.63       59.43      4.31 o
  -2  13   9        8.13        9.58      2.18 o
  -1  13   9      590.70      619.20      8.74 o
   0  13   9     1211.42     1239.08     13.96 o
   1  13   9      116.74      106.29      5.22 o
   2  13   9        5.60        6.41      2.00 o
   3  13   9      303.20      293.85      7.07 o
   4  13   9        9.61        9.10      1.99 o
   5  13   9        6.34        5.99      2.08 o
   6  13   9       32.36       38.09      2.60 o
   7  13   9       11.39        7.77      3.97 o
 -10  14   9       56.35       69.22      5.23 o
  -9  14   9       50.26       52.21      4.56 o
  -8  14   9        0.17        0.22      2.66 o
  -7  14   9       25.83       27.32      3.50 o
  -6  14   9       76.03       67.32      4.38 o
  -5  14   9      311.15      333.23     12.20 o
  -4  14   9      311.73      267.72      7.71 o
  -3  14   9       16.61       14.39      3.05 o
  -2  14   9        0.67        1.26      2.25 o
  -1  14   9      955.70      953.82     11.78 o
   0  14   9      205.24      208.83      5.68 o
   1  14   9      253.16      264.30      9.77 o
   2  14   9      104.50       93.98      3.84 o
   3  14   9       32.58       35.69      2.77 o
   4  14   9       64.60       70.05      3.95 o
   5  14   9       74.09       67.73      6.00 o
   6  14   9        1.62        0.75      2.06 o
  -9  15   9       32.78       31.40      4.06 o
  -8  15   9        7.80        9.10      3.70 o
  -7  15   9       11.19       10.06      2.95 o
  -6  15   9       93.40       70.47      4.40 o
  -5  15   9       72.15       73.02      5.02 o
  -4  15   9      128.04      137.47      6.25 o
  -3  15   9      235.96      263.43      7.59 o
  -2  15   9      357.98      391.55      9.11 o
  -1  15   9      338.50      303.04      6.89 o
   0  15   9       11.64       14.17      2.32 o
   1  15   9      121.81      122.00      5.55 o
   2  15   9       63.73       70.36      3.52 o
   3  15   9        1.84        2.29      2.48 o
   4  15   9       26.89       39.01      3.39 o
   5  15   9        0.50       -1.11      2.22 o
   6  15   9        0.04        1.99      2.28 o
  -9  16   9       56.93       58.60      5.80 o
  -8  16   9        1.62       -1.65      3.31 o
  -7  16   9       16.03       15.30      3.26 o
  -6  16   9       19.89       18.42      3.79 o
  -5  16   9      379.92      387.33      9.84 o
  -4  16   9       82.54       78.07      5.19 o
  -3  16   9       63.28       63.13      5.71 o
  -2  16   9        0.00       -1.22      2.43 o
  -1  16   9       37.71       26.82      3.51 o
   0  16   9       25.23       20.63      2.82 o
   1  16   9       95.26       81.69      3.80 o
   2  16   9       79.71       76.46      3.75 o
   3  16   9       13.57        8.20      2.67 o
   4  16   9        1.81        0.96      2.37 o
   5  16   9        9.01        2.96      2.65 o
  -8  17   9        1.70        1.52      3.47 o
  -7  17   9        1.02        4.11      3.38 o
  -6  17   9       36.81       42.28      4.64 o
  -5  17   9       42.71       47.10      4.63 o
  -4  17   9      162.07      149.46      7.25 o
  -3  17   9       35.89       28.43      3.80 o
  -2  17   9        1.38       -1.33      2.66 o
  -1  17   9       52.99       56.06      4.37 o
   0  17   9       87.11      108.29     10.90 o
   1  17   9       28.73       24.47      4.75 o
   2  17   9       11.96       12.24      2.84 o
   3  17   9        5.81        5.74      2.60 o
   4  17   9       12.49        9.10      3.38 o
   5  17   9       49.57       62.54      4.25 o
  -7  18   9        3.71        5.74      3.52 o
  -6  18   9       97.16      101.01      6.33 o
  -5  18   9       92.16      106.66      6.54 o
  -4  18   9        2.69        1.22      3.06 o
  -3  18   9       13.01       10.89      3.41 o
  -2  18   9      127.11      143.69      6.49 o
  -1  18   9        1.95       -1.32      2.74 o
   0  18   9       10.86       12.63      3.26 o
   1  18   9       79.41       91.02      5.52 o
   2  18   9        0.33        1.12      2.86 o
   3  18   9        1.48        3.60      3.04 o
   4  18   9      190.01      196.51      8.66 o
  -6  19   9       32.99       46.02      5.91 o
  -5  19   9        1.06       -1.61      3.22 o
  -4  19   9        1.38       -1.48      2.95 o
  -3  19   9      157.02      158.74      7.10 o
  -2  19   9        2.78        1.55      3.22 o
  -1  19   9       23.54       21.85      3.64 o
   0  19   9        0.78        4.05      3.61 o
   1  19   9        1.45        1.23      3.62 o
   2  19   9       59.78       64.62      5.11 o
   3  19   9       52.70       51.69      4.84 o
  -4  20   9       13.42       12.95      4.53 o
  -3  20   9        2.46        1.15      3.21 o
  -2  20   9        8.38       13.96      3.63 o
  -1  20   9        1.29        2.53      3.81 o
   0  20   9       21.54       29.32      5.04 o
   1  20   9       71.87       79.57      6.78 o
 -12   0  10        0.20       -1.50      5.29 o
 -10   0  10       16.19       18.85      4.09 o
  -8   0  10      243.91      238.84      8.78 o
  -6   0  10        4.00        0.31      2.24 o
  -4   0  10     1317.91     1344.61     17.88 o
  -2   0  10      101.93      105.57      3.97 o
   2   0  10      819.10      772.40     17.70 o
   4   0  10      157.59      135.90      7.82 o
   6   0  10       33.54       48.94      5.03 o
   8   0  10      266.18      294.16     13.04 o
 -12   1  10       15.61       13.72      3.17 o
 -11   1  10       65.12       63.58      4.25 o
 -10   1  10       64.02       58.06      3.93 o
  -9   1  10      548.88      539.68      9.52 o
  -8   1  10      361.54      340.57      7.19 o
  -7   1  10        6.11        3.91      1.74 o
  -6   1  10       14.13       19.66      1.88 o
  -5   1  10      206.28      189.20      3.91 o
  -4   1  10      714.25      711.66     11.92 o
  -3   1  10       67.30       70.89      2.85 o
  -2   1  10      345.42      330.89      4.72 o
  -1   1  10      518.77      537.25     10.53 o
   0   1  10      102.39      100.37      6.56 o
   1   1  10       71.33       74.99      5.23 o
   2   1  10      391.45      383.22      7.01 o
   3   1  10     1138.94     1097.35     16.88 o
   4   1  10      259.05      255.39      5.17 o
   5   1  10      390.49      424.40      6.04 o
   6   1  10       97.68       79.56      3.60 o
   7   1  10       39.57       48.52      3.43 o
   8   1  10       29.62       29.03      3.05 o
   9   1  10       11.53       17.41      3.06 o
 -12   2  10       40.77       45.34      4.98 o
 -11   2  10        2.32        2.87      2.64 o
 -10   2  10      111.00       91.84      4.69 o
  -9   2  10        1.77       -0.64      3.01 o
  -8   2  10       11.41        4.15      2.25 o
  -7   2  10       48.64       41.00      2.42 o
  -6   2  10      204.12      211.36      4.25 o
  -5   2  10        1.76       -0.51      1.43 o
  -4   2  10      106.29      107.59      4.28 o
  -3   2  10      283.77      230.99      4.85 o
  -2   2  10      136.66      129.42      4.20 o
  -1   2  10      157.11      127.89      4.41 o
   0   2  10        0.31        1.76      1.49 o
   1   2  10      227.38      240.95      5.60 o
   2   2  10      451.81      431.81      6.60 o
   3   2  10        1.86        1.46      1.89 o
   4   2  10       62.66       53.77      4.60 o
   5   2  10        2.22        0.43      1.71 o
   6   2  10       38.41       35.31      2.62 o
   7   2  10        0.87       -0.52      1.75 o
   8   2  10       22.72       32.64      3.73 o
   9   2  10        0.01        0.10      2.47 o
 -12   3  10       11.76       17.37      3.98 o
 -11   3  10        2.71        4.57      3.15 o
 -10   3  10       73.49       82.85      4.47 o
  -9   3  10       10.07       14.52      2.69 o
  -8   3  10      145.66      147.66      4.38 o
  -7   3  10       24.33       28.71      2.20 o
  -6   3  10        2.95        3.07      1.56 o
  -5   3  10      536.37      545.37      8.08 o
  -4   3  10     2380.49     2295.42     19.61 o
  -3   3  10       38.49       41.39      2.45 o
  -2   3  10     1329.11     1279.41     17.33 o
  -1   3  10      935.54      892.97     11.18 o
   0   3  10       13.08       13.76      2.08 o
   1   3  10       88.46       93.06      4.70 o
   2   3  10      106.24      103.40      3.81 o
   3   3  10      892.44      906.09     10.25 o
   4   3  10      120.54      119.38      4.46 o
   5   3  10      243.83      241.31      7.18 o
   6   3  10      169.56      186.23     14.14 o
   7   3  10      128.45      140.29      6.36 o
   8   3  10        0.09       -0.92      1.85 o
   9   3  10       62.78       61.17      3.36 o
 -12   4  10       47.90       59.24      5.51 o
 -11   4  10       93.17      110.11      7.59 o
 -10   4  10        4.87       14.41      3.44 o
  -9   4  10       69.27       62.14      3.80 o
  -8   4  10      101.52       87.77      3.94 o
  -7   4  10       60.14       50.62      2.91 o
  -6   4  10       55.65       54.93      2.61 o
  -5   4  10        7.40        7.81      1.63 o
  -4   4  10     1318.37     1281.37     13.34 o
  -3   4  10       44.96       38.25      2.25 o
  -2   4  10      109.68      101.99      8.11 o
  -1   4  10      599.91      575.91     17.27 o
   0   4  10       52.63       63.06      2.65 o
   1   4  10       42.01       43.93      2.54 o
   2   4  10       65.74       57.90      2.85 o
   3   4  10       13.44        7.95      1.77 o
   4   4  10       29.03       37.05      3.00 o
   5   4  10        2.24       -0.48      2.22 o
   6   4  10       34.33       24.29      4.21 o
   7   4  10        4.07        3.98      3.61 o
   8   4  10       10.06        9.00      3.60 o
 -12   5  10       22.65       16.99      5.79 o
 -11   5  10        6.14        1.96      3.23 o
 -10   5  10       13.86       14.56      5.22 o
  -9   5  10       10.60       12.38      5.03 o
  -8   5  10        0.72        1.58      1.98 o
  -7   5  10        1.93        3.60      1.92 o
  -6   5  10      745.32      743.65      8.59 o
  -5   5  10        1.60       -0.09      1.42 o
  -4   5  10      467.57      468.90      6.18 o
  -3   5  10      137.18      131.75      4.13 o
  -2   5  10      445.83      454.25      8.83 o
  -1   5  10       80.29       64.64      3.35 o
   0   5  10      692.63      678.66      8.40 o
   1   5  10       27.54       28.81      2.00 o
   2   5  10       90.96       85.25      3.22 o
   3   5  10       26.17       23.18      2.54 o
   4   5  10      258.63      288.24      7.61 o
   5   5  10      101.48      107.32      7.46 o
   6   5  10      192.44      196.19      8.21 o
   7   5  10       53.68       49.28      4.60 o
   8   5  10      135.20      135.89      6.93 o
 -12   6  10        1.76       -0.46      3.60 o
 -11   6  10       13.60       14.64      5.51 o
 -10   6  10        0.03       -1.42      2.84 o
  -9   6  10        2.62        3.92      2.93 o
  -8   6  10      763.99      784.22     16.88 o
  -7   6  10       37.13       35.94      2.68 o
  -6   6  10       40.28       46.25      2.65 o
  -5   6  10        5.62        0.66      1.63 o
  -4   6  10     1327.60     1269.60     12.20 o
  -3   6  10      108.94      116.36      3.94 o
  -2   6  10        0.52        0.78      1.74 o
  -1   6  10       15.88       11.16      2.21 o
   0   6  10       61.92       61.72      2.53 o
   1   6  10      273.74      260.94      4.78 o
   2   6  10        6.43       10.82      1.55 o
   3   6  10       82.48       68.33      3.76 o
   4   6  10       15.71       18.03      2.66 o
   5   6  10       74.43       80.82      3.96 o
   6   6  10        0.03        0.45      2.51 o
   7   6  10        5.39        1.06      3.16 o
   8   6  10       27.69       32.73      4.57 o
 -12   7  10       23.31       26.09      4.72 o
 -11   7  10       16.86       17.20      4.04 o
 -10   7  10        0.74       -2.31      5.40 o
  -9   7  10       22.92       12.39      3.30 o
  -8   7  10       94.00      109.25      6.55 o
  -7   7  10      324.33      366.90      8.89 o
  -6   7  10      212.45      237.96      5.16 o
  -5   7  10      119.11      115.34      3.76 o
  -4   7  10      672.26      690.53      8.70 o
  -3   7  10       38.97       44.82      2.57 o
  -2   7  10      627.90      584.25      9.10 o
  -1   7  10        5.43        6.47      1.95 o
   0   7  10      423.33      423.89      6.38 o
   1   7  10       16.67       12.37      1.68 o
   2   7  10        0.06       -0.67      1.34 o
   3   7  10       92.12       76.67      4.11 o
   4   7  10       53.46       47.87      3.59 o
   5   7  10      168.93      178.11      8.34 o
   6   7  10      347.23      345.31      8.19 o
   7   7  10        0.06        4.10      4.06 o
   8   7  10       16.80       16.56      4.14 o
 -11   8  10        1.53       -0.97      4.20 o
 -10   8  10      195.94      192.96      7.62 o
  -9   8  10        8.75        8.96      3.19 o
  -8   8  10      370.61      328.92      7.59 o
  -7   8  10        0.09        1.22      2.32 o
  -6   8  10       59.19       48.46      2.87 o
  -5   8  10      124.23      120.85      3.52 o
  -4   8  10      243.36      247.80      4.55 o
  -3   8  10      449.72      413.08      6.48 o
  -2   8  10       52.50       54.29      3.36 o
  -1   8  10      252.90      255.88      6.05 o
   0   8  10       82.99       82.84      4.33 o
   1   8  10      452.87      440.12      6.07 o
   2   8  10      206.10      186.26      4.20 o
   3   8  10      128.30      123.88      5.10 o
   4   8  10      252.86      240.07      6.58 o
   5   8  10       18.64       22.22      3.24 o
   6   8  10       73.14       70.62      5.39 o
   7   8  10      245.54      269.77     10.90 o
   8   8  10        2.87        3.01      3.54 o
 -11   9  10       64.64       65.24      5.71 o
 -10   9  10        4.93        1.15      3.31 o
  -9   9  10        1.91        1.31      2.92 o
  -8   9  10       14.36        4.83      2.61 o
  -7   9  10        7.29        4.29      2.49 o
  -6   9  10      130.26      135.84      5.07 o
  -5   9  10      372.53      386.80      5.83 o
  -4   9  10       17.69       12.08      1.81 o
  -3   9  10     1045.30     1008.49     11.63 o
  -2   9  10       32.50       28.82      2.31 o
  -1   9  10       14.42       10.64      1.88 o
   0   9  10       28.50       30.76      2.90 o
   1   9  10       84.92      106.00      4.87 o
   2   9  10       33.24       26.25      2.02 o
   3   9  10      250.56      249.04      4.73 o
   4   9  10       37.15       36.52      3.47 o
   5   9  10      149.84      138.51      7.83 o
   6   9  10       61.65       67.75      4.62 o
   7   9  10      150.85      121.96      6.00 o
   8   9  10      113.98      118.30      7.13 o
 -11  10  10        9.12        7.13      3.89 o
 -10  10  10      130.26      154.78      7.45 o
  -9  10  10        1.62       -0.44      3.17 o
  -8  10  10      100.40       95.75      4.92 o
  -7  10  10      688.19      665.45     13.96 o
  -6  10  10      116.01      117.73      4.88 o
  -5  10  10       76.80       64.50      3.73 o
  -4  10  10      186.95      194.38      4.68 o
  -3  10  10       77.04       72.23      3.30 o
  -2  10  10       25.22       23.30      2.23 o
  -1  10  10       30.25       34.50      2.47 o
   0  10  10      160.23      150.74      4.41 o
   1  10  10      435.87      399.18      6.45 o
   2  10  10      151.28      142.73      4.58 o
   3  10  10       33.95       34.68      2.10 o
   4  10  10      286.04      285.42      8.00 o
   5  10  10        3.84        6.70      2.85 o
   6  10  10        0.57       -0.71      2.43 o
   7  10  10       48.52       41.73      4.95 o
 -10  11  10        0.00       -1.57      3.26 o
  -9  11  10        7.24        1.67      3.29 o
  -8  11  10      183.15      174.05      6.12 o
  -7  11  10       53.76       55.05      3.94 o
  -6  11  10      261.00      263.24      6.63 o
  -5  11  10       66.47       54.99      3.58 o
  -4  11  10      430.77      393.10      9.30 o
  -3  11  10        5.87        5.03      2.00 o
  -2  11  10      153.91      152.77      4.42 o
  -1  11  10      370.48      371.03      8.01 o
   0  11  10       30.83       33.98      2.63 o
   1  11  10      149.82      170.14      4.40 o
   2  11  10        9.22        9.43      2.21 o
   3  11  10       40.74       37.90      2.45 o
   4  11  10       11.97       10.67      2.54 o
   5  11  10      315.26      310.22      7.93 o
   6  11  10      117.04      111.48      5.98 o
   7  11  10       71.81       74.17      6.18 o
 -10  12  10        0.15       -1.69      3.39 o
  -9  12  10        0.23       -1.49      2.97 o
  -8  12  10       70.26       72.18      4.55 o
  -7  12  10       10.31       11.82      2.76 o
  -6  12  10        0.78       -1.18      2.37 o
  -5  12  10      471.06      445.45     17.36 o
  -4  12  10        0.06       -1.29      2.58 o
  -3  12  10       85.31       88.66      3.69 o
  -2  12  10       14.74       13.63      2.57 o
  -1  12  10       54.54       54.56      3.15 o
   0  12  10      589.92      588.62      8.52 o
   1  12  10      399.29      367.34      6.50 o
   2  12  10      316.34      342.21      6.26 o
   3  12  10        0.20       -0.57      2.37 o
   4  12  10        1.23        0.63      2.47 o
   5  12  10        0.13        1.16      2.45 o
   6  12  10       17.99       11.06      3.55 o
 -10  13  10       10.29       15.35      4.23 o
  -9  13  10       15.99       20.81      4.14 o
  -8  13  10       36.95       38.46      3.83 o
  -7  13  10        0.69       -1.17      2.43 o
  -6  13  10        0.01        3.27      2.92 o
  -5  13  10       60.36       55.65      5.23 o
  -4  13  10       87.14       69.54      6.96 o
  -3  13  10       86.92       84.77      6.02 o
  -2  13  10      377.72      363.99      6.72 o
  -1  13  10      186.39      181.49      5.03 o
   0  13  10       64.51       58.43      3.30 o
   1  13  10       12.22       10.51      2.60 o
   2  13  10       41.34       38.35      2.78 o
   3  13  10      503.92      503.82      7.84 o
   4  13  10        4.55        5.30      2.00 o
   5  13  10       46.50       49.53      3.10 o
   6  13  10       14.90       16.22      3.72 o
  -9  14  10        0.55        3.53      3.51 o
  -8  14  10        0.47       -0.22      3.15 o
  -7  14  10       86.15       98.79      5.08 o
  -6  14  10       93.64       94.11      5.68 o
  -5  14  10       27.21       30.90      3.78 o
  -4  14  10       94.40       83.24      5.10 o
  -3  14  10       20.40       14.70      3.23 o
  -2  14  10      447.72      473.51      8.76 o
  -1  14  10       46.63       49.73      3.30 o
   0  14  10       67.84       62.21      3.40 o
   1  14  10        2.64       -0.97      1.94 o
   2  14  10        0.02        1.20      1.93 o
   3  14  10      141.37      148.74      5.12 o
   4  14  10      179.23      191.90      7.68 o
   5  14  10        0.10       -1.07      2.15 o
   6  14  10       35.11       26.92      2.68 o
  -9  15  10        2.02       -1.72      3.45 o
  -8  15  10        0.14       -1.85      3.79 o
  -7  15  10       87.59       75.62      5.56 o
  -6  15  10       19.52       25.44      3.86 o
  -5  15  10        0.11       -1.47      2.94 o
  -4  15  10      133.85      155.15      6.64 o
  -3  15  10      147.13      125.53      6.14 o
  -2  15  10       96.53       81.60      4.92 o
  -1  15  10       53.77       49.90      3.28 o
   0  15  10       19.08       23.60      2.62 o
   1  15  10        5.52        6.65      2.32 o
   2  15  10       17.61       15.50      2.89 o
   3  15  10       21.20       27.28      3.12 o
   4  15  10       21.02       20.89      2.96 o
   5  15  10        6.29        4.44      2.47 o
  -8  16  10        1.01       -2.07      4.13 o
  -7  16  10       69.53       65.67      5.51 o
  -6  16  10       10.23       12.68      3.60 o
  -5  16  10       33.30       34.46      4.38 o
  -4  16  10       82.24       92.64      5.64 o
  -3  16  10      121.06      105.11      5.74 o
  -2  16  10       37.07       22.94      3.43 o
  -1  16  10       45.62       41.37      3.93 o
   0  16  10        0.47       -0.63      2.12 o
   1  16  10       35.02       26.62      2.82 o
   2  16  10      184.75      206.86      7.23 o
   3  16  10        8.62        6.84      3.28 o
   4  16  10       50.06       51.76      3.91 o
  -7  17  10        7.16        7.87      3.63 o
  -6  17  10        0.53        0.42      3.17 o
  -5  17  10       15.38        8.08      3.50 o
  -4  17  10        1.77       -1.46      2.92 o
  -3  17  10      103.48       96.64      9.98 o
  -2  17  10        1.86       -0.28      2.88 o
  -1  17  10       71.12       80.46      5.04 o
   0  17  10       53.44       52.45      5.29 o
   1  17  10        0.82        0.08      2.60 o
   2  17  10        2.24       -0.82      3.41 o
   3  17  10       41.10       45.84      4.04 o
  -6  18  10        4.74        1.81      3.42 o
  -5  18  10       10.82        1.31      3.33 o
  -4  18  10      153.68      163.87     15.87 o
  -3  18  10        2.21       -1.48      2.97 o
  -2  18  10        5.78        1.90      3.07 o
  -1  18  10       41.38       34.08      4.42 o
   0  18  10       42.59       62.47      4.65 o
   1  18  10        6.90        8.44      3.82 o
   2  18  10       10.49        9.75      4.46 o
  -5  19  10       15.88       14.78      3.99 o
  -4  19  10        7.14        8.49      3.84 o
  -3  19  10        0.23        5.49      3.37 o
  -2  19  10       14.75       13.25      3.70 o
  -1  19  10       10.59        4.99      3.32 o
   0  19  10        1.64        6.06      3.88 o
   1  19  10       74.77       85.69     10.41 o
 -11   0  11        7.44        5.00      4.43 o
  -9   0  11      473.23      506.42     13.15 o
  -7   0  11     1314.71     1300.46     34.03 o
  -5   0  11       31.50       24.71      4.49 o
  -3   0  11       81.07       70.34      4.94 o
  -1   0  11      584.76      602.73     26.35 o
   1   0  11      303.24      309.04     10.55 o
   3   0  11      147.14      146.37      6.04 o
   5   0  11      109.00      121.66     10.56 o
   7   0  11       59.81       48.03      3.60 o
 -12   1  11        8.54        1.65      3.51 o
 -11   1  11       18.33       12.76      3.01 o
 -10   1  11       23.13       24.25      3.17 o
  -9   1  11       93.15       89.77      4.52 o
  -8   1  11       28.32       26.11      2.93 o
  -7   1  11        0.07       -0.87      1.74 o
  -6   1  11       38.34       35.34      2.44 o
  -5   1  11      110.88      103.61      3.37 o
  -4   1  11     1076.20     1038.18     10.63 o
  -3   1  11       84.15       70.58      2.78 o
  -2   1  11     1251.77     1195.59     10.83 o
  -1   1  11       62.82       54.17      3.41 o
   0   1  11       55.69       41.55      4.01 o
   1   1  11     1392.58     1355.94     17.04 o
   2   1  11      228.92      251.70      6.31 o
   3   1  11        5.26        0.65      1.84 o
   4   1  11       53.85       48.31      2.94 o
   5   1  11       14.24       10.43      2.16 o
   6   1  11        3.86        3.32      2.06 o
   7   1  11       20.51       26.38      2.38 o
   8   1  11        6.49        4.80      2.18 o
 -12   2  11       53.83       49.10      5.09 o
 -11   2  11       45.24       33.78      3.67 o
 -10   2  11        1.39        1.04      2.44 o
  -9   2  11       77.89       79.99      4.62 o
  -8   2  11       15.04       14.09      2.38 o
  -7   2  11       47.80       40.88      2.61 o
  -6   2  11      578.56      583.67     10.10 o
  -5   2  11      191.46      208.01      5.04 o
  -4   2  11      940.73      930.83      9.82 o
  -3   2  11      414.93      404.81      5.33 o
  -2   2  11      115.93       96.52      3.97 o
  -1   2  11      364.49      351.10      7.57 o
   0   2  11      113.26      113.95      4.53 o
   1   2  11        0.10       -0.90      1.79 o
   2   2  11      149.71      173.43      4.61 o
   3   2  11      733.41      745.89     10.33 o
   4   2  11      155.20      158.44      4.41 o
   5   2  11       69.02       62.52      4.37 o
   6   2  11       91.66       81.77      3.05 o
   7   2  11      155.48      159.90      5.02 o
   8   2  11       79.62       87.06      4.30 o
 -12   3  11       22.46       26.53      4.52 o
 -11   3  11       22.03       14.12      3.84 o
 -10   3  11        0.03        3.65      2.99 o
  -9   3  11      117.43      117.00      4.88 o
  -8   3  11       67.01       74.35      3.61 o
  -7   3  11      146.38      143.36      3.96 o
  -6   3  11      998.46      960.65     14.09 o
  -5   3  11      277.43      263.38      4.94 o
  -4   3  11      559.31      550.57      7.01 o
  -3   3  11      207.33      189.69      5.39 o
  -2   3  11     1340.86     1339.58     32.00 o
  -1   3  11      200.23      180.64      5.56 o
   0   3  11      663.10      656.53      9.29 o
   1   3  11       63.37       51.78      2.93 o
   2   3  11       94.33       93.20      3.42 o
   3   3  11      154.84      163.46      5.58 o
   4   3  11       39.10       53.03      3.80 o
   5   3  11       17.81       19.95      2.19 o
   6   3  11       31.42       29.66      2.60 o
   7   3  11      126.63      126.72      8.60 o
   8   3  11       37.56       44.36      3.28 o
 -12   4  11       15.84       13.86      4.08 o
 -11   4  11       30.06       23.26      4.11 o
 -10   4  11       64.26       62.04      5.12 o
  -9   4  11       35.31       47.09      3.68 o
  -8   4  11       22.34       19.06      2.49 o
  -7   4  11        0.64       -1.26      2.51 o
  -6   4  11        1.22       -1.26      2.52 o
  -5   4  11      611.75      631.07      7.77 o
  -4   4  11      181.99      188.84      4.12 o
  -3   4  11       68.92       71.44      3.34 o
  -2   4  11      591.94      591.98     10.57 o
  -1   4  11       62.65       61.31      3.86 o
   0   4  11      154.22      131.43      3.79 o
   1   4  11        2.14        3.04      1.75 o
   2   4  11       84.16       71.20      2.93 o
   3   4  11      213.01      205.73      4.45 o
   4   4  11      409.20      407.43     11.09 o
   5   4  11      301.27      342.09     17.04 o
   6   4  11       20.19       12.12      3.98 o
   7   4  11        5.48        3.36      3.50 o
   8   4  11       10.60       10.10      3.75 o
 -12   5  11        8.08        9.13      3.93 o
 -11   5  11       15.10       14.39      3.93 o
 -10   5  11       49.41       52.32      6.29 o
  -9   5  11      140.01      149.19      6.54 o
  -8   5  11      114.33      122.99      4.55 o
  -7   5  11      335.32      343.85      7.17 o
  -6   5  11       11.56       18.70      2.19 o
  -5   5  11       43.92       42.47      2.49 o
  -4   5  11        0.91        0.79      1.41 o
  -3   5  11      419.58      392.98     11.62 o
  -2   5  11        1.70        5.56      2.51 o
  -1   5  11      763.79      731.67     15.88 o
   0   5  11      210.72      196.87      5.40 o
   1   5  11      100.65       93.69      3.27 o
   2   5  11        3.62        2.37      1.50 o
   3   5  11       34.60       30.05      2.21 o
   4   5  11       48.24       38.47      3.41 o
   5   5  11       19.20       17.04      3.44 o
   6   5  11        0.32        0.67      4.11 o
   7   5  11        4.98        5.20      3.58 o
   8   5  11        9.36        6.25      3.73 o
 -11   6  11       51.95       68.96      5.75 o
 -10   6  11       16.33       11.11      3.73 o
  -9   6  11       18.79       10.82      3.41 o
  -8   6  11       57.99       72.45      3.59 o
  -7   6  11        7.65       11.16      2.74 o
  -6   6  11      208.19      204.51      4.60 o
  -5   6  11      416.41      421.33      6.92 o
  -4   6  11      153.60      167.06      3.64 o
  -3   6  11        7.11        2.12      1.75 o
  -2   6  11        9.70       11.24      2.60 o
  -1   6  11       46.79       47.61      3.06 o
   0   6  11      165.47      152.34      3.66 o
   1   6  11       20.85       18.93      1.97 o
   2   6  11        1.45        3.00      1.62 o
   3   6  11        2.04       -0.34      1.55 o
   4   6  11      181.03      183.24      5.98 o
   5   6  11       45.96       48.89      3.90 o
   6   6  11       10.89       13.18      3.53 o
   7   6  11      130.89      140.20      7.21 o
 -11   7  11       37.36       45.12      5.66 o
 -10   7  11       13.60       16.02      3.94 o
  -9   7  11       49.35       45.63      4.50 o
  -8   7  11       88.92       97.65      4.87 o
  -7   7  11        0.61       -1.01      2.02 o
  -6   7  11       70.18       56.38      3.26 o
  -5   7  11      223.02      243.80      4.84 o
  -4   7  11      317.60      307.38      6.94 o
  -3   7  11        0.10       -0.80      1.61 o
  -2   7  11        4.93        1.00      1.68 o
  -1   7  11      164.99      174.77      4.37 o
   0   7  11       10.15        8.29      1.82 o
   1   7  11      213.51      203.36      6.07 o
   2   7  11      854.05      800.37      9.87 o
   3   7  11       44.82       40.63      2.47 o
   4   7  11       16.87       17.14      2.96 o
   5   7  11        7.73        6.93      2.60 o
   6   7  11      652.61      660.30     14.80 o
   7   7  11      427.90      480.98     18.70 o
 -11   8  11        5.87        6.20      3.61 o
 -10   8  11       53.72       64.77      5.43 o
  -9   8  11        8.77        0.40      5.02 o
  -8   8  11        0.07       -0.65      2.41 o
  -7   8  11       84.45       84.42      4.41 o
  -6   8  11      263.43      252.50      5.51 o
  -5   8  11        4.21        4.96      1.81 o
  -4   8  11       40.59       30.37      2.70 o
  -3   8  11      143.21      127.90      4.11 o
  -2   8  11       88.73       86.95      3.49 o
  -1   8  11       19.45       13.62      1.99 o
   0   8  11      786.51      745.84      9.98 o
   1   8  11       53.28       48.21      2.51 o
   2   8  11        1.02        2.91      1.95 o
   3   8  11        0.42       -1.10      2.19 o
   4   8  11      312.72      299.82     11.24 o
   5   8  11      299.89      339.80      8.28 o
   6   8  11        0.66        7.59      3.10 o
   7   8  11       25.41       34.31      4.72 o
 -11   9  11       16.66       32.24      4.96 o
 -10   9  11       16.65       18.40      4.11 o
  -9   9  11       13.99       10.62      5.02 o
  -8   9  11      159.49      169.65      5.96 o
  -7   9  11      216.80      215.68      6.66 o
  -6   9  11       99.13       89.17      4.59 o
  -5   9  11      221.19      215.86      5.12 o
  -4   9  11       13.08       14.18      2.29 o
  -3   9  11      142.25      155.93      5.22 o
  -2   9  11       48.78       52.68      2.96 o
  -1   9  11       87.27       94.03      5.52 o
   0   9  11        4.63        1.14      2.12 o
   1   9  11       98.26       90.42      3.52 o
   2   9  11       37.98       32.85      2.39 o
   3   9  11        8.83       11.92      2.05 o
   4   9  11      112.09      115.95      6.34 o
   5   9  11        0.09       -1.38      2.77 o
   6   9  11      170.39      139.79      6.24 o
   7   9  11        1.45        3.73      3.77 o
 -10  10  11       11.04       10.13      3.77 o
  -9  10  11        0.77       -2.26      4.51 o
  -8  10  11        5.02        2.88      3.29 o
  -7  10  11      158.12      172.52      5.84 o
  -6  10  11       33.32       20.44      2.95 o
  -5  10  11        0.40       -1.11      2.22 o
  -4  10  11      169.08      161.55      4.65 o
  -3  10  11      237.18      244.21      5.44 o
  -2  10  11      374.33      348.77      6.96 o
  -1  10  11      163.41      153.77      4.73 o
   0  10  11        1.18        2.08      1.88 o
   1  10  11        0.22       -1.07      2.14 o
   2  10  11        0.59       -1.08      2.16 o
   3  10  11        0.03        2.48      1.66 o
   4  10  11       51.40       54.15      4.19 o
   5  10  11       32.25       41.65      4.02 o
   6  10  11       85.65       79.02      4.62 o
 -10  11  11        0.01       -1.61      3.36 o
  -9  11  11        4.94        7.71      4.55 o
  -8  11  11       11.48       11.64      2.97 o
  -7  11  11       31.40       29.22      3.45 o
  -6  11  11        7.13        7.03      3.08 o
  -5  11  11        8.82       14.70      4.32 o
  -4  11  11        1.64       -0.96      1.91 o
  -3  11  11       23.72       19.11      2.47 o
  -2  11  11      348.85      330.49      6.36 o
  -1  11  11       73.70       76.15      3.55 o
   0  11  11       32.84       39.66      2.83 o
   1  11  11       64.50       63.34      3.21 o
   2  11  11      178.54      166.15      4.78 o
   3  11  11       49.25       57.20      3.10 o
   4  11  11       63.46       67.62      2.97 o
   5  11  11        0.58       -1.38      2.77 o
   6  11  11      225.54      232.13      7.85 o
 -10  12  11        0.20        4.95      3.70 o
  -9  12  11      141.15      163.23      7.42 o
  -8  12  11       56.94       62.73      4.44 o
  -7  12  11        0.01       -1.42      2.95 o
  -6  12  11       32.64       23.96      3.65 o
  -5  12  11       77.03       79.38      4.99 o
  -4  12  11       32.57       30.48      3.73 o
  -3  12  11       23.50       33.17      2.83 o
  -2  12  11      277.50      277.01      6.01 o
  -1  12  11      362.92      372.78      6.83 o
   0  12  11      490.55      467.08      7.64 o
   1  12  11       25.02       25.07      2.57 o
   2  12  11       29.93       32.28      2.69 o
   3  12  11      123.28      126.61      4.16 o
   4  12  11       93.85       85.58      4.08 o
   5  12  11       51.66       49.50      3.77 o
   6  12  11        0.32       -0.80      3.23 o
  -9  13  11        1.44        4.57      5.80 o
  -8  13  11        0.74       -1.17      2.65 o
  -7  13  11        8.15        3.28      3.29 o
  -6  13  11       66.77       69.98      5.09 o
  -5  13  11        4.21        4.71      3.05 o
  -4  13  11      277.46      254.33      7.61 o
  -3  13  11       17.38       25.01      4.78 o
  -2  13  11      128.25      133.75      4.96 o
  -1  13  11       28.60       26.26      2.84 o
   0  13  11        1.37        2.36      2.07 o
   1  13  11       23.33       26.34      2.83 o
   2  13  11       14.92       13.95      2.43 o
   3  13  11        0.04        1.46      2.05 o
   4  13  11       51.11       59.83      3.23 o
   5  13  11       27.65       26.83      2.70 o
  -8  14  11        0.09        0.22      3.24 o
  -7  14  11       19.87       10.06      4.20 o
  -6  14  11       39.84       36.25      4.29 o
  -5  14  11       25.83       23.72      4.61 o
  -4  14  11       95.77       91.89      5.41 o
  -3  14  11       10.93        7.20      3.09 o
  -2  14  11       69.25       73.42      3.73 o
  -1  14  11       53.64       48.03      3.22 o
   0  14  11      189.28      175.32      6.62 o
   1  14  11       17.47       14.58      2.47 o
   2  14  11       64.43       70.57      3.70 o
   3  14  11      112.81      120.69      4.41 o
   4  14  11       44.77       42.82      3.33 o
   5  14  11        0.14        2.02      2.31 o
  -8  15  11        7.91        1.66      4.53 o
  -7  15  11       12.58       15.42      3.86 o
  -6  15  11        3.54        9.59      3.56 o
  -5  15  11        5.59        8.67      3.44 o
  -4  15  11        6.43        4.72      3.48 o
  -3  15  11       45.90       40.32      4.16 o
  -2  15  11      104.77      118.83      5.85 o
  -1  15  11       43.06       43.13      3.19 o
   0  15  11        9.53        5.96      2.27 o
   1  15  11       90.95       96.80      4.29 o
   2  15  11       53.89       48.87      3.33 o
   3  15  11        0.04        1.22      2.69 o
   4  15  11       15.74       13.54      3.40 o
  -7  16  11       17.26       16.82      3.92 o
  -6  16  11       26.72       30.57      5.12 o
  -5  16  11        2.26        8.32      3.51 o
  -4  16  11       55.59       59.64      4.98 o
  -3  16  11      132.13      138.36      6.39 o
  -2  16  11       39.74       41.76      4.18 o
  -1  16  11       58.40       61.15      4.63 o
   0  16  11        0.10       -0.06      2.22 o
   1  16  11       61.59       51.43      3.63 o
   2  16  11        0.67        0.11      2.25 o
   3  16  11       79.18       85.23      5.41 o
  -6  17  11        0.60       -1.55      3.10 o
  -5  17  11        4.50        3.57      3.50 o
  -4  17  11       51.87       47.11      5.31 o
  -3  17  11        8.78        4.67      4.40 o
  -2  17  11       62.10       55.16      4.75 o
  -1  17  11        2.37       -1.31      2.91 o
   0  17  11       16.70       19.37      3.56 o
   1  17  11       36.65       40.84      3.32 o
   2  17  11        1.62        3.33      2.77 o
  -5  18  11        5.64        8.15      3.81 o
  -4  18  11       42.28       41.35      4.69 o
  -3  18  11        0.08        0.31      3.15 o
  -2  18  11        7.94        7.08      3.45 o
  -1  18  11       13.96        4.29      3.54 o
   0  18  11        2.08       -0.06      4.65 o
   1  18  11        5.22       -0.07      3.63 o
 -10   0  12        9.44       10.51      4.34 o
  -8   0  12        2.20        2.82      3.47 o
  -6   0  12      181.50      195.38      9.96 o
  -4   0  12     1484.87     1435.79     19.63 o
  -2   0  12      508.16      527.84      9.62 o
   0   0  12      517.90      508.08     14.16 o
   2   0  12      685.32      748.22     15.17 o
   4   0  12       93.55       89.49      5.66 o
   6   0  12      160.92      177.38     11.10 o
 -11   1  12        0.76       -1.29      2.59 o
 -10   1  12       12.80        8.36      2.84 o
  -9   1  12        3.38        2.66      2.42 o
  -8   1  12      106.97       92.79      4.92 o
  -7   1  12      532.63      545.83      7.66 o
  -6   1  12     1208.79     1252.68     15.54 o
  -5   1  12      811.87      785.62      9.16 o
  -4   1  12        6.89        1.15      1.80 o
  -3   1  12      104.82      115.36      4.25 o
  -2   1  12      894.19      883.88      9.04 o
  -1   1  12      344.60      333.75      5.80 o
   0   1  12       82.13       77.54      3.61 o
   1   1  12     1168.68     1207.99     22.66 o
   2   1  12       30.91       35.64      2.91 o
   3   1  12       45.92       40.48      3.25 o
   4   1  12      129.41      118.58      4.36 o
   5   1  12      123.67      151.51      4.83 o
   6   1  12       14.58        9.48      2.46 o
   7   1  12       57.45       58.07      3.59 o
 -11   2  12       26.44       42.51      4.02 o
 -10   2  12        8.25        3.11      2.68 o
  -9   2  12       26.33       23.82      3.18 o
  -8   2  12       15.62       17.58      2.53 o
  -7   2  12        2.40        2.84      2.39 o
  -6   2  12      834.00      842.50     13.39 o
  -5   2  12       99.38       98.03      4.11 o
  -4   2  12      179.57      191.19      5.20 o
  -3   2  12       97.18       96.54      4.89 o
  -2   2  12       16.04       11.51      1.93 o
  -1   2  12       18.99       20.65      2.24 o
   0   2  12       71.21       72.23      3.11 o
   1   2  12        0.03       -1.11      2.22 o
   2   2  12      333.61      327.42      6.62 o
   3   2  12       37.99       31.60      3.31 o
   4   2  12       60.91       58.54      3.31 o
   5   2  12      193.97      167.73      4.98 o
   6   2  12        8.53       16.41      2.56 o
   7   2  12       14.84       17.38      4.27 o
 -11   3  12       41.23       35.14      4.66 o
 -10   3  12       35.75       34.05      3.63 o
  -9   3  12      291.82      287.79      7.20 o
  -8   3  12       20.31       22.84      2.63 o
  -7   3  12      165.83      162.49      4.76 o
  -6   3  12       47.62       47.34      2.82 o
  -5   3  12        3.72        0.83      2.48 o
  -4   3  12        0.24       -0.83      1.66 o
  -3   3  12        0.00       -0.85      1.69 o
  -2   3  12      118.27      132.94      4.09 o
  -1   3  12      416.52      412.13      7.63 o
   0   3  12       64.21       52.39      2.79 o
   1   3  12      236.48      236.92      6.18 o
   2   3  12      774.12      790.68     19.86 o
   3   3  12       97.58      109.74      6.11 o
   4   3  12       42.71       38.94      3.76 o
   5   3  12        1.93        2.85      2.10 o
   6   3  12        0.11       -0.37      2.01 o
   7   3  12        0.04       -1.06      2.12 o
 -11   4  12       78.18       76.96      6.25 o
 -10   4  12       56.44       57.81      5.14 o
  -9   4  12       10.90       15.12      2.91 o
  -8   4  12       21.54       29.01      3.31 o
  -7   4  12       10.88        8.21      2.33 o
  -6   4  12       12.56       12.55      2.14 o
  -5   4  12      391.24      342.78      5.73 o
  -4   4  12        0.18       -0.84      1.69 o
  -3   4  12      537.05      546.98      7.89 o
  -2   4  12      243.66      233.87      8.72 o
  -1   4  12      141.45      136.86      3.73 o
   0   4  12       68.19       64.46      3.38 o
   1   4  12       13.75        9.92      1.94 o
   2   4  12        4.40        8.62      2.20 o
   3   4  12      260.17      279.37      7.89 o
   4   4  12        4.05        3.26      2.26 o
   5   4  12       54.50       63.17      4.50 o
   6   4  12       60.01       48.76      4.71 o
   7   4  12        0.47       -0.81      1.63 o
 -11   5  12        0.94        2.45      6.12 o
 -10   5  12       65.67       73.41      5.57 o
  -9   5  12        0.07       -1.19      2.99 o
  -8   5  12        1.60       -0.62      2.13 o
  -7   5  12      334.50      357.19     10.23 o
  -6   5  12        6.10        9.59      2.06 o
  -5   5  12      711.42      745.50      8.94 o
  -4   5  12      348.88      354.68     10.94 o
  -3   5  12       44.56       32.94      2.68 o
  -2   5  12       52.92       47.57      2.89 o
  -1   5  12        0.59       -0.83      1.66 o
   0   5  12       79.63       51.51      3.00 o
   1   5  12       10.59       10.46      1.97 o
   2   5  12       35.00       35.51      2.53 o
   3   5  12      153.78      154.85      6.09 o
   4   5  12       61.15       63.43      4.71 o
   5   5  12       15.99       14.59      3.54 o
   6   5  12      163.83      175.71      7.52 o
   7   5  12       61.04       65.93      5.44 o
 -11   6  12        2.82        2.42      3.89 o
 -10   6  12        3.89        2.69      3.33 o
  -9   6  12       55.58       51.21      6.39 o
  -8   6  12      130.93      139.13      5.43 o
  -7   6  12        1.32        1.69      2.12 o
  -6   6  12      341.47      316.62      5.66 o
  -5   6  12      139.82      147.74      4.07 o
  -4   6  12       77.81       74.81      3.19 o
  -3   6  12      908.43      914.77     11.13 o
  -2   6  12      666.49      646.54      9.15 o
  -1   6  12       14.90       21.19      2.30 o
   0   6  12      275.96      235.38      4.70 o
   1   6  12      321.44      299.08      5.71 o
   2   6  12        6.64        6.73      1.89 o
   3   6  12       13.59       10.17      1.94 o
   4   6  12        3.24        1.72      2.21 o
   5   6  12       67.25       68.51      9.23 o
   6   6  12      175.32      175.47     16.32 o
   7   6  12       36.56       36.32      4.82 o
 -11   7  12       23.78       25.37      4.59 o
 -10   7  12       21.58       29.44      4.33 o
  -9   7  12        7.30       10.17      3.63 o
  -8   7  12       33.01       38.65      3.62 o
  -7   7  12      242.93      245.90      5.71 o
  -6   7  12      164.25      179.84      4.97 o
  -5   7  12       92.87       85.91      3.73 o
  -4   7  12      136.55      127.96      3.91 o
  -3   7  12       23.60       20.26      2.39 o
  -2   7  12       59.41       55.47      3.07 o
  -1   7  12        2.89       -0.76      1.83 o
   0   7  12      144.91      133.57      5.20 o
   1   7  12       58.05       49.92      2.86 o
   2   7  12       27.17       21.67      2.36 o
   3   7  12       23.19       22.98      2.29 o
   4   7  12      223.80      230.81      6.91 o
   5   7  12        1.65       -1.89      3.78 o
   6   7  12        0.05        6.17      3.90 o
 -10   8  12       29.27       31.51      5.77 o
  -9   8  12       24.76       20.41      3.91 o
  -8   8  12        8.46        4.92      3.60 o
  -7   8  12       58.37       66.88      5.62 o
  -6   8  12      200.50      227.71      6.10 o
  -5   8  12       21.01       21.68      3.03 o
  -4   8  12        0.20       -0.93      1.86 o
  -3   8  12        0.02       -0.88      1.76 o
  -2   8  12       22.12       21.32      2.47 o
  -1   8  12      266.67      262.24      5.49 o
   0   8  12      201.92      169.78      6.86 o
   1   8  12        0.33       -0.78      1.56 o
   2   8  12       14.12       15.59      2.65 o
   3   8  12       27.24       31.52      3.25 o
   4   8  12       29.15       25.82      3.50 o
   5   8  12      137.40      142.33      7.13 o
   6   8  12        2.03        0.71      3.55 o
 -10   9  12       18.28       16.47      5.87 o
  -9   9  12        2.35        1.00      3.24 o
  -8   9  12        6.61        2.43      2.58 o
  -7   9  12       28.05       24.41      3.21 o
  -6   9  12      190.02      171.68      8.12 o
  -5   9  12        0.12       -1.04      2.07 o
  -4   9  12       62.95       56.70      3.29 o
  -3   9  12      107.69      124.21      4.36 o
  -2   9  12       64.17       52.58      3.07 o
  -1   9  12        8.69        5.24      2.04 o
   0   9  12       10.56       15.26      2.25 o
   1   9  12       51.07       46.10      2.99 o
   2   9  12        0.35       -0.80      1.59 o
   3   9  12       65.66       65.39      3.22 o
   4   9  12        0.41       -0.88      2.58 o
   5   9  12      109.89      119.84      5.91 o
   6   9  12       10.91       14.10      4.24 o
 -10  10  12        5.96        5.39      6.10 o
  -9  10  12       28.27       23.15      4.20 o
  -8  10  12       17.80       20.29      3.24 o
  -7  10  12       82.42       71.50      6.96 o
  -6  10  12        6.05        2.28      6.16 o
  -5  10  12       11.68        6.35      2.47 o
  -4  10  12       32.67       34.24      2.90 o
  -3  10  12       52.04       46.05      3.12 o
  -2  10  12      140.16      153.19      4.76 o
  -1  10  12       54.16       56.47      3.26 o
   0  10  12      302.30      287.97      5.90 o
   1  10  12       22.30       21.13      2.42 o
   2  10  12      111.78      119.78      4.16 o
   3  10  12       86.13       86.03      3.36 o
   4  10  12       10.43        6.79      1.92 o
   5  10  12        4.86       -0.98      3.01 o
  -9  11  12       83.59       99.95      6.51 o
  -8  11  12       46.81       75.62      5.54 o
  -7  11  12        1.03        1.44      3.11 o
  -6  11  12      175.45      196.70      7.09 o
  -5  11  12       65.30       69.96      5.43 o
  -4  11  12       42.67       45.26      3.12 o
  -3  11  12       76.80       64.36      3.50 o
  -2  11  12      373.18      351.16      6.72 o
  -1  11  12      198.29      221.64      5.41 o
   0  11  12        1.29        2.90      2.00 o
   1  11  12       64.63       56.67      3.29 o
   2  11  12      285.00      294.43      6.77 o
   3  11  12       36.22       25.71      2.52 o
   4  11  12      157.52      169.24      4.23 o
   5  11  12        0.80       -0.28      3.08 o
  -9  12  12        7.14        8.64      4.70 o
  -8  12  12       26.11       22.02      4.02 o
  -7  12  12       10.21        7.61      3.42 o
  -6  12  12       90.94       97.83      5.86 o
  -5  12  12       83.94       82.95      6.60 o
  -4  12  12       12.64       19.14      3.44 o
  -3  12  12        1.29        1.24      2.72 o
  -2  12  12       20.93       23.58      2.71 o
  -1  12  12       68.36       56.96      3.35 o
   0  12  12        1.47       -0.98      1.96 o
   1  12  12        0.39       -1.03      2.05 o
   2  12  12        0.83       -1.00      2.00 o
   3  12  12       23.01       24.96      2.57 o
   4  12  12       21.07       19.81      2.51 o
  -8  13  12        0.38       -1.61      3.22 o
  -7  13  12        6.25        5.56      3.50 o
  -6  13  12        6.49        7.41      3.34 o
  -5  13  12       14.38       25.50      4.39 o
  -4  13  12        0.94        3.49      2.94 o
  -3  13  12       11.05        5.12      2.94 o
  -2  13  12      109.43      108.32      4.38 o
  -1  13  12        2.10        1.84      2.19 o
   0  13  12       23.41       23.16      2.68 o
   1  13  12        0.91       -1.11      2.22 o
   2  13  12        6.89        7.94      2.36 o
   3  13  12        0.31        2.22      2.10 o
   4  13  12       22.13       17.97      2.57 o
  -8  14  12        0.04       -1.54      3.08 o
  -7  14  12       55.80       54.22      5.15 o
  -6  14  12        1.29       -1.64      3.27 o
  -5  14  12        6.25        5.69      3.83 o
  -4  14  12      100.09       95.61      6.49 o
  -3  14  12        3.60        1.26      2.93 o
  -2  14  12       55.10       44.94      3.29 o
  -1  14  12        0.27       -1.06      2.13 o
   0  14  12       13.74       13.10      2.58 o
   1  14  12       27.72       22.34      2.83 o
   2  14  12        3.52       12.32      2.90 o
   3  14  12        0.35        0.55      2.38 o
  -7  15  12        1.74        0.79      4.32 o
  -6  15  12        0.38        4.23      3.45 o
  -5  15  12        2.42       -0.98      3.03 o
  -4  15  12      186.70      203.36      7.33 o
  -3  15  12       57.94       62.82      4.88 o
  -2  15  12       59.21       56.06      4.88 o
  -1  15  12        7.08        9.23      2.45 o
   0  15  12        5.61        4.10      2.32 o
   1  15  12       53.67       63.06      3.78 o
   2  15  12       62.75       65.00      3.78 o
   3  15  12       76.85       82.14      4.58 o
  -6  16  12       26.14       17.12      4.11 o
  -5  16  12       56.00       52.94      4.99 o
  -4  16  12      108.07      141.74      6.79 o
  -3  16  12        3.13        1.65      3.28 o
  -2  16  12       34.84       30.39      4.10 o
  -1  16  12       12.91        7.94      3.23 o
   0  16  12        0.62       -1.20      2.39 o
   1  16  12      159.84      182.45      5.62 o
  -4  17  12       18.00       25.25      5.18 o
  -3  17  12       18.90       13.41      3.78 o
  -2  17  12        2.12        1.90      3.30 o
  -1  17  12       12.56        7.82      3.44 o
   0  17  12        0.81        8.03      3.27 o
 -11   0  13        5.98       -1.41      3.97 o
  -9   0  13        0.42       -1.10      3.55 o
  -7   0  13      745.82      798.56     17.28 o
  -5   0  13      682.60      660.28     16.36 o
  -3   0  13      736.24      784.30     13.05 o
  -1   0  13       55.03       34.44      4.66 o
   1   0  13      254.25      259.03     10.85 o
   3   0  13      396.25      375.11     25.28 o
   5   0  13      578.89      623.49     35.09 o
 -11   1  13       17.93       17.16      3.38 o
 -10   1  13       45.94       57.85      4.23 o
  -9   1  13        5.94        4.75      2.75 o
  -8   1  13        0.11       -1.01      2.01 o
  -7   1  13       67.92       69.65      3.57 o
  -6   1  13        2.73       -0.58      2.06 o
  -5   1  13        0.02       -0.97      1.94 o
  -4   1  13      335.37      331.20      5.73 o
  -3   1  13       18.59       10.06      2.20 o
  -2   1  13        4.78        0.54      1.79 o
  -1   1  13      141.43      137.97      4.85 o
   0   1  13      257.07      261.04      6.17 o
   1   1  13      138.45      136.18      6.08 o
   2   1  13       14.50       12.59      2.48 o
   3   1  13      222.48      213.96      6.62 o
   4   1  13      191.08      204.35      6.37 o
   5   1  13        0.43       -1.69      3.38 o
   6   1  13        2.22        2.86      2.42 o
 -11   2  13       37.87       42.66      5.01 o
 -10   2  13        0.68       -1.29      2.59 o
  -9   2  13       21.55       21.49      3.21 o
  -8   2  13        8.17        5.27      2.40 o
  -7   2  13        1.63        0.32      2.02 o
  -6   2  13      361.03      345.00      6.09 o
  -5   2  13      187.87      189.34      4.63 o
  -4   2  13      483.03      479.62      8.59 o
  -3   2  13     1396.39     1402.93     13.99 o
  -2   2  13      191.03      197.02      4.54 o
  -1   2  13       29.38       22.47      2.74 o
   0   2  13       41.36       32.00      2.96 o
   1   2  13      369.69      364.67      8.14 o
   2   2  13       14.61       11.25      2.38 o
   3   2  13        5.24        6.02      2.34 o
   4   2  13       12.93       19.46      3.60 o
   5   2  13       16.11       15.08      2.61 o
   6   2  13       30.88       27.78      3.25 o
 -11   3  13        1.76       -0.36      3.45 o
 -10   3  13        0.63        1.28      2.74 o
  -9   3  13       15.82       16.03      3.05 o
  -8   3  13       28.11       28.55      2.96 o
  -7   3  13       23.02       26.05      2.52 o
  -6   3  13       34.68       38.75      2.83 o
  -5   3  13      863.36      911.50     10.37 o
  -4   3  13      752.29      780.24     10.26 o
  -3   3  13       41.42       39.30      2.96 o
  -2   3  13      220.88      242.59      5.34 o
  -1   3  13       32.19       28.81      2.35 o
   0   3  13      332.48      341.80     12.58 o
   1   3  13        2.92       -0.26      2.18 o
   2   3  13        9.69        3.08      2.49 o
   3   3  13       67.65       59.74      3.52 o
   4   3  13        7.24        6.54      2.29 o
   5   3  13       20.01       14.29      2.57 o
   6   3  13        2.26       -0.36      2.49 o
 -11   4  13       23.02       29.10      9.80 o
 -10   4  13       52.84       47.52      4.79 o
  -9   4  13      107.84      126.69      5.41 o
  -8   4  13      263.63      274.01      8.00 o
  -7   4  13       27.03       19.77      2.46 o
  -6   4  13        0.87       -0.49      1.95 o
  -5   4  13       25.55       25.17      2.83 o
  -4   4  13       65.27       73.58      4.39 o
  -3   4  13       36.28       41.23      2.92 o
  -2   4  13      405.16      395.52      6.79 o
  -1   4  13        6.97        5.47      1.86 o
   0   4  13       10.10        7.24      2.47 o
   1   4  13       50.88       48.57      3.32 o
   2   4  13       69.13       67.01      4.18 o
   3   4  13        3.77        5.88      2.29 o
   4   4  13      145.02      149.46      4.92 o
   5   4  13        3.62        5.09      2.55 o
   6   4  13       59.09       68.67      3.74 o
 -10   5  13        1.56       -1.67      3.33 o
  -9   5  13       86.01       71.44      5.35 o
  -8   5  13        4.87        7.10      2.47 o
  -7   5  13       53.89       51.54      3.34 o
  -6   5  13        0.55       -0.93      1.85 o
  -5   5  13      416.55      428.76      7.42 o
  -4   5  13      205.00      224.57      4.93 o
  -3   5  13       30.58       24.97      2.56 o
  -2   5  13        2.06        0.56      1.92 o
  -1   5  13        0.02       -0.91      1.83 o
   0   5  13       13.22        7.75      1.95 o
   1   5  13      109.93      106.21      4.34 o
   2   5  13        1.54        2.06      2.14 o
   3   5  13      128.37      151.96      6.71 o
   4   5  13        0.07       -1.03      2.05 o
   5   5  13       10.78       18.19      2.78 o
   6   5  13       73.49       89.99      6.06 o
 -10   6  13        1.14       -0.15      3.36 o
  -9   6  13       18.44       14.60      3.83 o
  -8   6  13       36.52       30.31      2.99 o
  -7   6  13      146.47      142.93      4.89 o
  -6   6  13       71.54       70.34      3.68 o
  -5   6  13        6.76        3.93      2.29 o
  -4   6  13       13.57        9.35      2.13 o
  -3   6  13      114.52      127.09      4.32 o
  -2   6  13      239.76      231.49      5.90 o
  -1   6  13       22.86       20.59      2.40 o
   0   6  13      100.69       89.66      3.46 o
   1   6  13       14.31       14.15      2.34 o
   2   6  13        1.56        0.27      2.01 o
   3   6  13       15.90       16.95      2.59 o
   4   6  13       18.70       24.29      2.81 o
   5   6  13        8.70        5.29      3.20 o
 -10   7  13        3.09       -1.64      3.29 o
  -9   7  13       25.88       20.29      3.93 o
  -8   7  13        4.55        5.46      2.81 o
  -7   7  13       17.30       18.17      3.07 o
  -6   7  13      151.91      150.53      5.57 o
  -5   7  13      209.54      217.38      5.39 o
  -4   7  13      272.24      267.86      5.39 o
  -3   7  13       27.31       15.21      2.87 o
  -2   7  13        0.00       -0.24      1.90 o
  -1   7  13       26.50       30.11      2.58 o
   0   7  13       71.83       63.95      3.30 o
   1   7  13       94.60       98.18      7.14 o
   2   7  13       21.35       19.50      3.37 o
   3   7  13        5.97        6.12      2.20 o
   4   7  13       28.41       28.75      3.61 o
   5   7  13      238.68      249.75      9.48 o
 -10   8  13        4.02        0.24      3.79 o
  -9   8  13        0.00       -1.54      3.08 o
  -8   8  13        0.41        0.67      2.65 o
  -7   8  13       11.70       26.49      4.55 o
  -6   8  13      241.71      261.76      6.76 o
  -5   8  13        2.72       -1.07      2.13 o
  -4   8  13       43.89       32.35      2.87 o
  -3   8  13       30.23       21.64      2.60 o
  -2   8  13       31.81       31.69      2.79 o
  -1   8  13       12.43       10.64      2.24 o
   0   8  13       22.55       28.67      2.60 o
   1   8  13       23.94       21.47      3.35 o
   2   8  13       78.80       77.69      3.35 o
   3   8  13       54.93       55.52      3.36 o
   4   8  13        0.21       -0.66      2.12 o
   5   8  13        9.88        9.34      3.94 o
  -9   9  13       14.65        6.09      3.67 o
  -8   9  13       13.49       19.44      3.87 o
  -7   9  13       57.80       62.30      4.93 o
  -6   9  13       11.19        8.40      3.29 o
  -5   9  13       79.12       74.44      3.77 o
  -4   9  13        7.41        6.20      2.32 o
  -3   9  13        0.25       -1.00      1.99 o
  -2   9  13        1.95        0.84      2.05 o
  -1   9  13       20.83       22.20      2.55 o
   0   9  13       80.49       82.45      3.90 o
   1   9  13       43.16       40.65      2.90 o
   2   9  13       58.04       61.08      3.09 o
   3   9  13       30.27       30.43      2.51 o
   4   9  13      218.56      224.01      5.58 o
   5   9  13       17.72       18.63      4.29 o
  -9  10  13        7.00        4.54      5.37 o
  -8  10  13        1.40       -1.56      3.13 o
  -7  10  13       35.29       27.84      4.02 o
  -6  10  13       27.76       35.45      5.46 o
  -5  10  13        9.27       12.56      4.69 o
  -4  10  13       29.54       27.02      2.83 o
  -3  10  13      164.71      155.66      4.89 o
  -2  10  13       10.38       10.56      2.33 o
  -1  10  13       74.97       65.26      3.53 o
   0  10  13       13.11       18.22      2.56 o
   1  10  13      149.85      147.48      7.03 o
   2  10  13      111.68      105.47      4.21 o
   3  10  13        5.03        4.74      2.04 o
   4  10  13        7.68       11.12      2.97 o
  -8  11  13      111.11       99.65      6.27 o
  -7  11  13       60.87       64.68      8.73 o
  -6  11  13        4.44        1.35      3.12 o
  -5  11  13       20.35       20.26      3.57 o
  -4  11  13       34.48       34.84      3.07 o
  -3  11  13       14.15       12.37      2.52 o
  -2  11  13        8.38       10.75      2.48 o
  -1  11  13        6.72        7.36      2.25 o
   0  11  13        2.21        1.04      2.90 o
   1  11  13      101.34      100.90      4.26 o
   2  11  13       32.31       35.97      2.96 o
   3  11  13        4.29        1.42      2.16 o
   4  11  13       53.25       69.05      3.48 o
  -8  12  13       15.84       31.57      4.43 o
  -7  12  13       36.15       39.33      4.57 o
  -6  12  13        5.54        5.55      3.36 o
  -5  12  13       30.32       31.03      4.10 o
  -4  12  13        4.71        2.25      4.38 o
  -3  12  13       44.92       58.58      3.64 o
  -2  12  13       18.60        9.93      2.43 o
  -1  12  13       13.88       13.63      2.81 o
   0  12  13      111.61      120.18      4.60 o
   1  12  13        2.07       -0.87      2.54 o
   2  12  13       15.76       21.39      2.73 o
   3  12  13       26.40       31.97      2.88 o
  -7  13  13       23.66       29.35      4.48 o
  -6  13  13       84.00       94.55      6.03 o
  -5  13  13       30.50       28.10      4.15 o
  -4  13  13      150.56      150.79      6.71 o
  -3  13  13        1.92        0.90      3.02 o
  -2  13  13        9.94       -0.73      2.23 o
  -1  13  13       20.93       17.61      2.70 o
   0  13  13        6.18        2.69      2.38 o
   1  13  13       18.07        9.32      2.51 o
   2  13  13       48.19       53.61      3.50 o
   3  13  13        0.79        0.77      2.28 o
  -6  14  13       73.83       91.23      6.01 o
  -5  14  13       31.61       26.22      4.07 o
  -4  14  13        1.38       -1.52      3.03 o
  -3  14  13       36.64       29.33      4.02 o
  -2  14  13       30.11       33.93      3.83 o
  -1  14  13        0.80       -1.13      2.26 o
   0  14  13        0.02       -0.31      2.35 o
   1  14  13        0.25       -1.26      2.52 o
   2  14  13       20.00       19.36      2.91 o
  -5  15  13       18.53       10.24      3.78 o
  -4  15  13        0.13        0.35      3.85 o
  -3  15  13        1.03        1.59      3.21 o
  -2  15  13        3.52       -0.11      3.22 o
  -1  15  13        0.23       -1.19      2.37 o
   0  15  13        0.69       -1.17      2.34 o
   1  15  13       49.26       56.96      3.89 o
  -3  16  13        0.17       -1.58      3.15 o
  -2  16  13        0.42       -0.54      3.56 o
  -1  16  13        1.23        0.38      4.50 o
 -10   0  14       32.01       27.88      5.32 o
  -8   0  14        7.71        4.37      3.96 o
  -6   0  14      130.84      144.75      6.22 o
  -4   0  14      564.07      555.04     13.34 o
  -2   0  14       92.97      100.77      9.16 o
   0   0  14       31.65       41.37      4.87 o
   2   0  14        0.39       -1.67      3.34 o
   4   0  14        3.19        9.74      3.82 o
 -10   1  14        0.09       -1.36      2.73 o
  -9   1  14        6.48        5.42      2.77 o
  -8   1  14        0.72        0.35      2.30 o
  -7   1  14       92.55       84.44      3.67 o
  -6   1  14       48.50       39.38      2.85 o
  -5   1  14      115.15      109.21      3.89 o
  -4   1  14        0.15        0.22      2.17 o
  -3   1  14      109.00       96.34      4.16 o
  -2   1  14      200.54      194.69     10.06 o
  -1   1  14       81.04       84.84      6.68 o
   0   1  14        0.12       -1.11      2.22 o
   1   1  14      180.55      210.37      8.57 o
   2   1  14      286.51      300.58      6.91 o
   3   1  14       35.02       37.57      3.31 o
   4   1  14        0.71       -1.35      2.76 o
   5   1  14       32.94       44.49      3.57 o
 -10   2  14        6.16        4.96      3.55 o
  -9   2  14        0.10       -1.23      2.47 o
  -8   2  14      150.26      183.67      6.27 o
  -7   2  14        1.72        2.50      2.11 o
  -6   2  14        4.01        2.52      2.06 o
  -5   2  14       41.63       44.34      3.19 o
  -4   2  14      131.25      120.71      4.43 o
  -3   2  14       63.43       68.20      3.28 o
  -2   2  14      252.51      269.79      5.99 o
  -1   2  14        0.04       -1.04      2.45 o
   0   2  14       56.02       43.04      4.22 o
   1   2  14        0.14        1.87      2.41 o
   2   2  14       22.21       28.18      4.07 o
   3   2  14        8.94        4.32      2.57 o
   4   2  14        6.86        5.75      2.53 o
   5   2  14       14.10       12.50      2.81 o
 -10   3  14        1.00        3.69      2.94 o
  -9   3  14       66.04       59.38      4.25 o
  -8   3  14       42.77       44.91      3.42 o
  -7   3  14       93.54       94.63      3.90 o
  -6   3  14      109.88      138.43      4.83 o
  -5   3  14        5.63        8.69      2.46 o
  -4   3  14        2.68       -1.09      2.18 o
  -3   3  14       24.31       30.77      2.60 o
  -2   3  14        3.83        1.57      2.37 o
  -1   3  14      831.98      811.18     15.46 o
   0   3  14        0.04        3.69      2.46 o
   1   3  14       30.06       31.49      3.13 o
   2   3  14      265.51      276.12      6.71 o
   3   3  14        3.98        0.75      2.92 o
   4   3  14       64.42       60.36      4.24 o
   5   3  14       18.04       18.12      2.91 o
 -10   4  14        0.09       -2.47      4.94 o
  -9   4  14       47.62       36.90      3.76 o
  -8   4  14        3.06        5.19      2.50 o
  -7   4  14       86.86       80.22      3.65 o
  -6   4  14       62.44       69.03      3.78 o
  -5   4  14      275.23      293.10      6.37 o
  -4   4  14      266.08      278.48      6.11 o
  -3   4  14        5.77        8.84      2.35 o
  -2   4  14      157.73      167.08      5.72 o
  -1   4  14      201.08      198.59      5.29 o
   0   4  14        0.11        0.63      2.20 o
   1   4  14       30.26       27.74      2.99 o
   2   4  14        3.46        4.87      2.53 o
   3   4  14       29.82       23.93      2.86 o
   4   4  14        1.55        0.90      2.35 o
   5   4  14       30.36       22.03      2.98 o
 -10   5  14       64.99       49.51      5.14 o
  -9   5  14        3.16       -0.40      3.38 o
  -8   5  14        0.19        0.05      2.36 o
  -7   5  14       36.76       36.49      5.32 o
  -6   5  14        0.76        0.24      2.41 o
  -5   5  14       62.06       54.60      3.45 o
  -4   5  14        8.85        5.80      2.19 o
  -3   5  14       45.55       50.21      3.17 o
  -2   5  14       60.38       50.15      4.18 o
  -1   5  14       14.92       13.54      2.38 o
   0   5  14        6.71        3.23      2.06 o
   1   5  14       16.47       14.16      2.66 o
   2   5  14      192.98      240.52      8.27 o
   3   5  14       39.99       42.59      3.34 o
   4   5  14        0.19        2.84      2.64 o
  -9   6  14        4.35        9.91      3.78 o
  -8   6  14       67.82       64.36      5.22 o
  -7   6  14        0.20       -1.27      2.53 o
  -6   6  14       10.66        8.13      2.48 o
  -5   6  14        0.18       -1.08      2.15 o
  -4   6  14        9.63        6.40      2.15 o
  -3   6  14        3.26        4.24      2.32 o
  -2   6  14       11.35        9.93      2.28 o
  -1   6  14       13.19       10.06      2.25 o
   0   6  14        9.60        4.57      2.10 o
   1   6  14        6.17       -0.58      2.23 o
   2   6  14       42.63       37.17      3.24 o
   3   6  14      120.68      129.97      5.02 o
   4   6  14        0.53       -0.13      2.29 o
  -9   7  14      115.84      128.54      8.94 o
  -8   7  14       42.11       48.55      4.86 o
  -7   7  14        7.69        7.92      2.87 o
  -6   7  14      152.06      142.97      5.52 o
  -5   7  14        3.80        3.93      2.34 o
  -4   7  14       92.01      102.76      3.96 o
  -3   7  14      176.86      165.07      4.97 o
  -2   7  14        4.80        5.36      2.13 o
  -1   7  14      107.70      107.57      4.25 o
   0   7  14        4.37        4.72      2.14 o
   1   7  14        6.31        0.16      2.04 o
   2   7  14       71.34       81.13      4.23 o
   3   7  14        3.38        0.39      3.46 o
   4   7  14        3.08        1.76      2.97 o
  -9   8  14       13.09       15.31      4.94 o
  -8   8  14        1.24        0.26      3.83 o
  -7   8  14        1.10        2.03      3.35 o
  -6   8  14       68.40       63.30      4.19 o
  -5   8  14       55.50       50.21      3.43 o
  -4   8  14       33.41       35.52      2.80 o
  -3   8  14       97.68      105.68      4.36 o
  -2   8  14       10.46       12.68      2.40 o
  -1   8  14       23.96       26.81      2.80 o
   0   8  14       13.72        8.18      2.29 o
   1   8  14      136.62      160.77      7.30 o
   2   8  14       40.57       53.94      3.52 o
   3   8  14        0.01       -1.61      3.21 o
   4   8  14        0.41        0.72      2.31 o
  -8   9  14        1.51       -1.58      3.16 o
  -7   9  14       66.70       88.88      6.31 o
  -6   9  14       33.73       19.67      3.73 o
  -5   9  14       76.53       86.93      4.17 o
  -4   9  14        0.00       -0.76      2.25 o
  -3   9  14       14.93       13.46      2.54 o
  -2   9  14        0.13        1.11      2.22 o
  -1   9  14       12.64        6.21      2.32 o
   0   9  14        0.06        0.13      2.14 o
   1   9  14        1.30        2.86      2.25 o
   2   9  14      106.15      114.84      5.13 o
   3   9  14        0.40        3.07      2.20 o
  -8  10  14        1.71        6.04      3.70 o
  -7  10  14       96.08      108.06      6.39 o
  -6  10  14        4.13        3.28      3.55 o
  -5  10  14       22.84       17.02      3.70 o
  -4  10  14        5.35        4.10      2.44 o
  -3  10  14      113.92      123.81      4.74 o
  -2  10  14        1.28        2.34      2.25 o
  -1  10  14       14.90       15.31      3.04 o
   0  10  14        0.01        0.87      2.22 o
   1  10  14        3.83        9.43      2.42 o
   2  10  14       23.81       26.46      3.32 o
   3  10  14       60.68       69.79      3.70 o
  -7  11  14       48.31       48.05      4.99 o
  -6  11  14       18.46       16.76      3.98 o
  -5  11  14       20.07       20.32      3.77 o
  -4  11  14      123.43      130.14      4.86 o
  -3  11  14      264.63      303.07      7.58 o
  -2  11  14       40.89       29.58      3.50 o
  -1  11  14       73.65       74.30      3.95 o
   0  11  14       22.32       22.65      3.16 o
   1  11  14       24.99       14.41      3.19 o
   2  11  14        0.13        0.08      2.21 o
  -7  12  14       19.34       18.65      4.24 o
  -6  12  14       18.74       15.21      4.09 o
  -5  12  14       90.08       86.92      9.52 o
  -4  12  14       86.06       78.19      5.38 o
  -3  12  14       21.86       18.90      2.85 o
  -2  12  14       15.69       16.68      2.75 o
  -1  12  14       33.24       39.49      3.38 o
   0  12  14       34.09       32.09      3.08 o
   1  12  14       43.47       53.27      3.57 o
  -6  13  14       15.19       19.33      4.05 o
  -5  13  14       24.68       27.92      7.91 o
  -4  13  14        6.53        3.53      3.37 o
  -3  13  14      128.72      153.71      8.22 o
  -2  13  14       27.36       25.70      3.06 o
  -1  13  14       10.90        9.87      3.64 o
   0  13  14       22.39       15.23      2.83 o
   1  13  14       38.46       38.04      3.40 o
  -4  14  14        4.09        7.94      3.68 o
  -3  14  14        2.47       -1.85      3.70 o
  -2  14  14        4.45        3.04      3.36 o
  -1  14  14       14.51       15.27      2.90 o
  -9   0  15        4.08       10.58      4.34 o
  -7   0  15       17.80       18.50      7.07 o
  -5   0  15       31.79       43.92      5.41 o
  -3   0  15       48.82       41.35      5.28 o
  -1   0  15      272.00      265.29      9.44 o
   1   0  15       80.30       92.04      6.40 o
   3   0  15       19.34       33.66      6.84 o
  -9   1  15        5.26        6.92      3.12 o
  -8   1  15       61.83       66.68      4.25 o
  -7   1  15       26.99       17.56      2.58 o
  -6   1  15       11.38       11.78      2.84 o
  -5   1  15       54.34       65.00      4.23 o
  -4   1  15       29.74       35.00      3.51 o
  -3   1  15      136.46      144.94      6.52 o
  -2   1  15       12.60       10.39      2.46 o
  -1   1  15       14.21        8.51      2.65 o
   0   1  15       20.67       21.08      2.93 o
   1   1  15        0.39       -1.22      2.44 o
   2   1  15       31.42       35.18      3.38 o
   3   1  15       16.17       16.98      2.95 o
   4   1  15       44.30       42.56      3.69 o
  -9   2  15        1.28        4.37      3.28 o
  -8   2  15      142.78      183.47      6.77 o
  -7   2  15        0.10        0.62      2.41 o
  -6   2  15        6.75        4.48      2.46 o
  -5   2  15      207.77      228.20      5.78 o
  -4   2  15       35.23       40.72      4.29 o
  -3   2  15       63.27       59.48      3.60 o
  -2   2  15       10.36       11.58      3.03 o
  -1   2  15        6.78        5.33      2.39 o
   0   2  15       65.97       60.32      3.93 o
   1   2  15      121.44      129.11      6.31 o
   2   2  15        3.75        0.31      2.44 o
   3   2  15       15.94       21.49      3.15 o
   4   2  15        4.94        3.64      2.74 o
  -9   3  15        0.01       -1.41      2.82 o
  -8   3  15       41.01       62.13      4.41 o
  -7   3  15        0.70        3.36      2.50 o
  -6   3  15        5.99        3.99      2.48 o
  -5   3  15       12.75       15.60      2.74 o
  -4   3  15       12.67       14.12      2.65 o
  -3   3  15       13.05       16.06      2.66 o
  -2   3  15        5.40        7.50      2.72 o
  -1   3  15        2.42        1.45      2.21 o
   0   3  15        4.38        6.27      2.70 o
   1   3  15        3.20       -1.23      2.45 o
   2   3  15        0.13       -1.13      2.26 o
   3   3  15       14.17       26.29      3.65 o
  -9   4  15        3.50       -1.37      2.75 o
  -8   4  15       63.22       79.20      4.81 o
  -7   4  15        3.09        3.86      2.85 o
  -6   4  15        3.92        0.54      2.33 o
  -5   4  15       45.42       42.33      3.31 o
  -4   4  15        0.02       -1.06      2.12 o
  -3   4  15        8.34        4.65      2.44 o
  -2   4  15       72.53       66.36      6.10 o
  -1   4  15      132.45      131.99      4.92 o
   0   4  15      151.80      172.65      5.16 o
   1   4  15       82.74       90.98      4.59 o
   2   4  15       15.25       10.57      2.67 o
   3   4  15       29.57       25.91      3.11 o
  -8   5  15        1.47       -0.67      3.02 o
  -7   5  15       10.22       13.79      3.21 o
  -6   5  15       87.91       93.57      4.39 o
  -5   5  15       39.00       34.06      3.16 o
  -4   5  15      114.80      114.12      5.69 o
  -3   5  15        0.07        2.90      2.22 o
  -2   5  15        6.08       -0.87      3.04 o
  -1   5  15       23.30       18.31      2.85 o
   0   5  15        3.71        2.56      2.28 o
   1   5  15        6.51       -0.35      3.22 o
   2   5  15        0.78       -0.36      2.46 o
   3   5  15      141.76      149.98      5.45 o
  -8   6  15      116.42      141.18      7.27 o
  -7   6  15        1.69       -1.40      2.79 o
  -6   6  15       40.41       35.15      4.86 o
  -5   6  15       16.65       18.09      2.76 o
  -4   6  15       96.52       92.89      3.94 o
  -3   6  15        2.81        0.85      2.29 o
  -2   6  15        8.64        6.43      2.32 o
  -1   6  15       80.37       75.53      4.32 o
   0   6  15      100.62      108.52      5.77 o
   1   6  15       19.92       18.99      2.73 o
   2   6  15       18.92       16.13      2.90 o
   3   6  15       10.14       18.54      3.03 o
  -8   7  15        6.28       -1.54      3.53 o
  -7   7  15       10.77        9.97      3.01 o
  -6   7  15        4.08        2.45      2.85 o
  -5   7  15        0.19       -1.13      2.26 o
  -4   7  15       73.70       73.65      3.67 o
  -3   7  15      201.03      214.05      5.73 o
  -2   7  15       32.60       32.34      3.09 o
  -1   7  15       21.97       22.76      3.16 o
   0   7  15      165.94      185.32      5.89 o
   1   7  15        4.22        4.87      2.76 o
   2   7  15       85.31       84.91      4.13 o
  -7   8  15       62.43       76.58      5.72 o
  -6   8  15        2.15        2.19      2.74 o
  -5   8  15       30.14       25.68      3.05 o
  -4   8  15      280.15      325.64      6.37 o
  -3   8  15      170.91      185.67      8.84 o
  -2   8  15       21.14       22.82      2.92 o
  -1   8  15       37.52       44.49      3.35 o
   0   8  15       25.62       23.62      3.29 o
   1   8  15       53.37       56.22      3.92 o
   2   8  15       26.52       15.57      2.79 o
  -7   9  15        1.12        1.93      3.67 o
  -6   9  15       16.71       17.97      3.93 o
  -5   9  15        4.56        3.80      2.59 o
  -4   9  15        0.03       -1.11      2.21 o
  -3   9  15       15.13       12.68      2.76 o
  -2   9  15       51.23       44.47      3.41 o
  -1   9  15       17.77       16.01      2.78 o
   0   9  15        3.27        1.10      2.58 o
   1   9  15        0.13       -0.33      2.69 o
   2   9  15       58.91       57.98      3.92 o
  -6  10  15      108.66      127.54     12.72 o
  -5  10  15       13.47       13.91      3.70 o
  -4  10  15        1.26        2.00      2.31 o
  -3  10  15       13.14       18.83      2.93 o
  -2  10  15       54.48       60.06      3.77 o
  -1  10  15       92.82       83.73      4.24 o
   0  10  15       22.05       16.87      2.83 o
   1  10  15        2.69        2.66      2.74 o
  -5  11  15       74.81       83.59      5.81 o
  -4  11  15       39.69       42.93      3.61 o
  -3  11  15       20.46        8.75      4.51 o
  -2  11  15       29.24       30.15      3.23 o
  -1  11  15       23.84       20.17      3.00 o
   0  11  15      114.86      117.16      4.87 o
  -4  12  15        4.67        5.44      3.51 o
  -3  12  15       29.49       34.01      3.34 o
  -2  12  15        1.42        4.03      2.61 o
  -1  12  15        6.91        8.04      2.73 o
  -8   0  16        2.58       -1.96      3.92 o
  -6   0  16      107.02      123.37     13.78 o
  -4   0  16      167.16      198.20      9.63 o
  -2   0  16      181.71      193.99      7.35 o
   0   0  16       45.26       51.43      5.38 o
   2   0  16      195.33      216.55      9.15 o
  -8   1  16        0.21        0.89      3.67 o
  -7   1  16      106.45      132.00      7.15 o
  -6   1  16       25.34       24.05      3.51 o
  -5   1  16       30.99       28.93      3.61 o
  -4   1  16       84.35       68.55      4.39 o
  -3   1  16       74.69       80.49      4.71 o
  -2   1  16      143.75      150.93      7.63 o
  -1   1  16        4.38        4.25      3.38 o
   0   1  16        1.57       -1.29      2.59 o
   1   1  16        6.08        2.45      2.57 o
   2   1  16        3.58        3.99      2.82 o
  -8   2  16        1.89        4.28      3.10 o
  -7   2  16       11.99       13.46      2.96 o
  -6   2  16        1.91       -1.41      2.82 o
  -5   2  16        2.18       -0.24      2.69 o
  -4   2  16       16.87       23.16      3.40 o
  -3   2  16        5.22        1.10      2.67 o
  -2   2  16      148.48      153.12      5.80 o
  -1   2  16       14.66       18.53      3.00 o
   0   2  16       31.95       31.35      4.42 o
   1   2  16        0.41       -1.25      2.50 o
   2   2  16        4.73        7.50      2.82 o
  -7   3  16        4.79       -1.27      2.54 o
  -6   3  16        0.57       -1.20      2.41 o
  -5   3  16       79.74       91.84      4.87 o
  -4   3  16        9.29        5.80      2.95 o
  -3   3  16        4.90        2.39      2.52 o
  -2   3  16       13.33       13.65      3.02 o
  -1   3  16        7.50        9.56      2.68 o
   0   3  16        2.29        2.94      2.63 o
   1   3  16        6.61        5.02      4.49 o
   2   3  16        2.54       -1.01      2.69 o
  -7   4  16       35.19       40.40      3.99 o
  -6   4  16        0.48       -1.31      2.61 o
  -5   4  16        0.56       -0.70      2.72 o
  -4   4  16        0.31        5.27      2.82 o
  -3   4  16        0.41       -1.17      2.33 o
  -2   4  16      147.73      156.76      5.65 o
  -1   4  16       11.74        9.64      2.97 o
   0   4  16       18.46       21.59      3.04 o
   1   4  16      119.43      125.91      5.43 o
  -7   5  16        4.06        1.18      3.04 o
  -6   5  16       16.12       11.34      2.81 o
  -5   5  16       10.50       11.95      2.83 o
  -4   5  16       26.64       31.40      3.61 o
  -3   5  16       26.25       30.46      3.35 o
  -2   5  16       30.05       17.52      3.23 o
  -1   5  16        3.07        7.05      3.06 o
   0   5  16       55.75       52.27      3.73 o
   1   5  16        4.56        5.04      2.67 o
  -7   6  16       16.94       15.74      4.73 o
  -6   6  16       16.11       10.76      2.82 o
  -5   6  16        1.38        2.26      2.62 o
  -4   6  16       21.77       22.00      3.05 o
  -3   6  16       10.76        9.69      2.98 o
  -2   6  16      102.03      124.35      6.48 o
  -1   6  16        6.63        9.32      3.05 o
   0   6  16      169.12      199.01      6.35 o
   1   6  16       14.51       15.63      2.87 o
  -6   7  16       30.84       39.62      4.03 o
  -5   7  16       20.32       19.61      3.04 o
  -4   7  16       93.87       80.56      3.94 o
  -3   7  16       27.33       37.54      3.76 o
  -2   7  16       34.32       38.72      3.76 o
  -1   7  16       24.33       20.77      3.43 o
   0   7  16        3.88        2.93      2.85 o
  -5   8  16        0.30        0.56      3.19 o
  -4   8  16        5.07        5.29      2.43 o
  -3   8  16       31.15       33.73      3.44 o
  -2   8  16       11.34       11.96      3.22 o
  -1   8  16       91.52      103.67      5.06 o
   0   8  16       16.46       11.76      3.14 o
  -4   9  16       38.77       55.08      3.56 o
  -3   9  16       76.10       75.91      4.26 o
  -2   9  16       30.52       33.89      3.40 o
  -1   9  16        5.50        4.19      2.94 o
  -5   0  17       21.16       31.82     10.51 o
  -3   0  17       11.57       18.14      5.01 o
  -1   0  17        6.53        7.32      4.40 o
  -5   1  17        7.20        5.96      3.13 o
  -4   1  17        6.92        8.80      3.27 o
  -3   1  17      217.18      249.24      9.79 o
  -2   1  17       61.27       75.73      4.31 o
  -1   1  17       26.55       26.14      3.52 o
  -5   2  17       11.78        9.33      3.16 o
  -4   2  17        8.62        1.99      5.56 o
  -3   2  17        7.02       -1.98      4.28 o
  -2   2  17        9.61        8.04      3.35 o
  -1   2  17       32.68       36.71      3.51 o
  -5   3  17        0.43       -1.39      2.78 o
  -4   3  17        0.03       -1.37      2.73 o
  -3   3  17       12.06        9.50      3.90 o
  -2   3  17        8.75       14.30      3.31 o
  -1   3  17       40.78       42.91      3.92 o
  -5   4  17        0.74       -1.47      2.95 o
  -4   4  17       32.21       36.28      3.81 o
  -3   4  17        0.03       -1.28      2.57 o
  -2   4  17        0.36       -1.38      2.76 o
  -4   5  17       30.66       34.50      4.98 o
  -3   5  17       14.66       12.82      2.91 o
  -2   5  17        3.47        4.44      3.00 o
 
